# Supplementary material for: Estimating the health impact of vaccination against ten pathogens in 98 low-income and middle-income countries from 2000 to 2030: a modelling study
Source: Lancet. 2021 Jan 30;397(10272):398–408. doi: 10.1016/S0140-6736(20)32657-X (PMC7846814; doi:10.1016/S0140-6736(20)32657-X)
Supplement: Supplementary appendix 3 [file mmc3.xlsx]

## Sheet: Page 1 a
country	country_name	gavi73	who_region	view	time	deaths_averted
AFG	Afghanistan	TRUE	EMRO	calendar_view	2000-2019	710000 (450000-920000)
AGO	Angola	TRUE	AFRO	calendar_view	2000-2019	560000 (460000-690000)
ALB	Albania	FALSE	EURO	calendar_view	2000-2019	3100 (1500-5100)
ARM	Armenia	TRUE	EURO	calendar_view	2000-2019	2200 (1000-3600)
AZE	Azerbaijan	TRUE	EURO	calendar_view	2000-2019	9800 (5200-15000)
BDI	Burundi	TRUE	AFRO	calendar_view	2000-2019	290000 (200000-340000)
BEN	Benin	TRUE	AFRO	calendar_view	2000-2019	270000 (100000-470000)
BFA	Burkina Faso	TRUE	AFRO	calendar_view	2000-2019	620000 (410000-790000)
BGD	Bangladesh	TRUE	SEARO	calendar_view	2000-2019	940000 (650000-1100000)
BIH	Bosnia and Herzegovina	FALSE	EURO	calendar_view	2000-2019	7700 (580-26000)
BLZ	Belize	FALSE	PAHO	calendar_view	2000-2019	850 (99-1900)
BOL	Bolivia, Plurinational State of	TRUE	PAHO	calendar_view	2000-2019	40000 (8800-77000)
BTN	Bhutan	TRUE	SEARO	calendar_view	2000-2019	2500 (1600-3200)
CAF	Central African Republic	TRUE	AFRO	calendar_view	2000-2019	110000 (86000-150000)
CHN	China	FALSE	WPRO	calendar_view	2000-2019	920000 (530000-1600000)
CIV	Cote d'Ivoire	TRUE	AFRO	calendar_view	2000-2019	820000 (590000-1100000)
CMR	Cameroon	TRUE	AFRO	calendar_view	2000-2019	540000 (430000-650000)
COD	Congo, the Democratic Republic of the	TRUE	AFRO	calendar_view	2000-2019	2000000 (1700000-2700000)
COG	Congo	TRUE	AFRO	calendar_view	2000-2019	100000 (83000-140000)
COM	Comoros	TRUE	AFRO	calendar_view	2000-2019	15000 (11000-18000)
CPV	Cabo Verde	FALSE	AFRO	calendar_view	2000-2019	4600 (3300-6900)
CUB	Cuba	TRUE	PAHO	calendar_view	2000-2019	14000 (1400-32000)
DJI	Djibouti	TRUE	EMRO	calendar_view	2000-2019	8400 (6600-12000)
EGY	Egypt	FALSE	EMRO	calendar_view	2000-2019	300000 (140000-450000)
ERI	Eritrea	TRUE	AFRO	calendar_view	2000-2019	130000 (93000-150000)
ETH	Ethiopia	TRUE	AFRO	calendar_view	2000-2019	1800000 (1300000-2500000)
FJI	Fiji	FALSE	WPRO	calendar_view	2000-2019	3000 (2100-4500)
FSM	Micronesia, Federated States of	FALSE	WPRO	calendar_view	2000-2019	710 (300-1400)
GEO	Georgia	TRUE	EURO	calendar_view	2000-2019	2500 (1300-4300)
GHA	Ghana	TRUE	AFRO	calendar_view	2000-2019	760000 (560000-950000)
GIN	Guinea	TRUE	AFRO	calendar_view	2000-2019	450000 (310000-590000)
GMB	Gambia	TRUE	AFRO	calendar_view	2000-2019	93000 (68000-120000)
GNB	Guinea-Bissau	TRUE	AFRO	calendar_view	2000-2019	62000 (48000-74000)
GTM	Guatemala	FALSE	PAHO	calendar_view	2000-2019	48000 (9600-100000)
GUY	Guyana	TRUE	PAHO	calendar_view	2000-2019	1900 (410-4100)
HND	Honduras	TRUE	PAHO	calendar_view	2000-2019	44000 (5300-100000)
HTI	Haiti	TRUE	PAHO	calendar_view	2000-2019	63000 (4800-150000)
IDN	Indonesia	TRUE	SEARO	calendar_view	2000-2019	2000000 (1500000-3000000)
IND	India	TRUE	SEARO	calendar_view	2000-2019	5700000 (4200000-7000000)
IRQ	Iraq	FALSE	EMRO	calendar_view	2000-2019	170000 (110000-220000)
KEN	Kenya	TRUE	AFRO	calendar_view	2000-2019	830000 (690000-1100000)
KGZ	Kyrgyzstan	TRUE	EURO	calendar_view	2000-2019	9200 (4400-14000)
KHM	Cambodia	TRUE	WPRO	calendar_view	2000-2019	150000 (130000-210000)
KIR	Kiribati	TRUE	WPRO	calendar_view	2000-2019	710 (320-1200)
LAO	Lao People's Democratic Republic	TRUE	WPRO	calendar_view	2000-2019	92000 (73000-120000)
LBR	Liberia	TRUE	AFRO	calendar_view	2000-2019	180000 (140000-230000)
LKA	Sri Lanka	TRUE	SEARO	calendar_view	2000-2019	56000 (30000-72000)
LSO	Lesotho	TRUE	AFRO	calendar_view	2000-2019	42000 (20000-59000)
MAR	Morocco	FALSE	EMRO	calendar_view	2000-2019	79000 (22000-170000)
MDA	Moldova, Republic of	TRUE	EURO	calendar_view	2000-2019	2900 (960-6100)
MDG	Madagascar	TRUE	AFRO	calendar_view	2000-2019	430000 (360000-560000)
MHL	Marshall Islands	FALSE	WPRO	calendar_view	2000-2019	210 (110-360)
MLI	Mali	TRUE	AFRO	calendar_view	2000-2019	630000 (470000-780000)
MMR	Myanmar	TRUE	SEARO	calendar_view	2000-2019	690000 (290000-840000)
MNG	Mongolia	TRUE	WPRO	calendar_view	2000-2019	10000 (4200-15000)
MOZ	Mozambique	TRUE	AFRO	calendar_view	2000-2019	720000 (590000-940000)
MRT	Mauritania	TRUE	AFRO	calendar_view	2000-2019	120000 (96000-150000)
MWI	Malawi	TRUE	AFRO	calendar_view	2000-2019	260000 (220000-350000)
NER	Niger	TRUE	AFRO	calendar_view	2000-2019	580000 (440000-720000)
NGA	Nigeria	TRUE	AFRO	calendar_view	2000-2019	4100000 (3300000-5400000)
NIC	Nicaragua	TRUE	PAHO	calendar_view	2000-2019	30000 (4400-65000)
NPL	Nepal	TRUE	SEARO	calendar_view	2000-2019	260000 (210000-350000)
PAK	Pakistan	TRUE	EMRO	calendar_view	2000-2019	1300000 (1000000-1600000)
PHL	Philippines	FALSE	WPRO	calendar_view	2000-2019	400000 (290000-500000)
PNG	Papua New Guinea	TRUE	WPRO	calendar_view	2000-2019	85000 (59000-110000)
PRK	Korea, Democratic People's Republic of	TRUE	SEARO	calendar_view	2000-2019	120000 (8300-280000)
PRY	Paraguay	FALSE	PAHO	calendar_view	2000-2019	20000 (3100-47000)
PSE	Palestine, State of	FALSE	PAHO	calendar_view	2000-2019	8800 (430-20000)
RWA	Rwanda	TRUE	AFRO	calendar_view	2000-2019	290000 (220000-380000)
SDN	Sudan	TRUE	EMRO	calendar_view	2000-2019	700000 (430000-900000)
SEN	Senegal	TRUE	AFRO	calendar_view	2000-2019	520000 (360000-680000)
SLB	Solomon Islands	TRUE	WPRO	calendar_view	2000-2019	2900 (1700-4600)
SLE	Sierra Leone	TRUE	AFRO	calendar_view	2000-2019	290000 (220000-390000)
SLV	El Salvador	FALSE	PAHO	calendar_view	2000-2019	15000 (2900-33000)
SOM	Somalia	TRUE	EMRO	calendar_view	2000-2019	290000 (220000-420000)
SSD	South Sudan	TRUE	AFRO	calendar_view	2000-2019	80000 (1400-200000)
STP	Sao Tome and Principe	TRUE	AFRO	calendar_view	2000-2019	2700 (890-4600)
SWZ	Swaziland	FALSE	AFRO	calendar_view	2000-2019	11000 (3100-25000)
SYR	Syrian Arab Republic	FALSE	EMRO	calendar_view	2000-2019	38000 (11000-77000)
TCD	Chad	TRUE	AFRO	calendar_view	2000-2019	320000 (260000-420000)
TGO	Togo	TRUE	AFRO	calendar_view	2000-2019	170000 (55000-290000)
TJK	Tajikistan	TRUE	EURO	calendar_view	2000-2019	21000 (9300-34000)
TKM	Turkmenistan	FALSE	EURO	calendar_view	2000-2019	15000 (4500-29000)
TLS	Timor-Leste	TRUE	SEARO	calendar_view	2000-2019	13000 (10000-17000)
TON	Tonga	FALSE	WPRO	calendar_view	2000-2019	410 (260-710)
TUN	Tunisia	FALSE	EMRO	calendar_view	2000-2019	9600 (4000-18000)
TUV	Tuvalu	FALSE	WPRO	calendar_view	2000-2019	31 (10-63)
TZA	Tanzania, United Republic of	TRUE	AFRO	calendar_view	2000-2019	1100000 (900000-1500000)
UGA	Uganda	TRUE	AFRO	calendar_view	2000-2019	810000 (600000-1200000)
UKR	Ukraine	TRUE	EURO	calendar_view	2000-2019	15000 (8000-25000)
UZB	Uzbekistan	TRUE	EURO	calendar_view	2000-2019	44000 (25000-63000)
VNM	Viet Nam	TRUE	WPRO	calendar_view	2000-2019	610000 (380000-900000)
VUT	Vanuatu	FALSE	WPRO	calendar_view	2000-2019	2100 (430-4900)
WSM	Samoa	FALSE	WPRO	calendar_view	2000-2019	580 (400-920)
XK	Kosovo	FALSE	EURO	calendar_view	2000-2019	170 (-27-420)
YEM	Yemen	TRUE	EMRO	calendar_view	2000-2019	310000 (220000-460000)
ZMB	Zambia	TRUE	AFRO	calendar_view	2000-2019	420000 (350000-550000)
ZWE	Zimbabwe	TRUE	AFRO	calendar_view	2000-2019	480000 (370000-590000)

## Sheet: Page 1 b
country	country_name	gavi73	who_region	view	time	deaths_averted
AFG	Afghanistan	TRUE	EMRO	calendar_view	2020-2030	550000 (260000-760000)
AGO	Angola	TRUE	AFRO	calendar_view	2020-2030	610000 (460000-740000)
ALB	Albania	FALSE	EURO	calendar_view	2020-2030	3000 (1000-6600)
ARM	Armenia	TRUE	EURO	calendar_view	2020-2030	1600 (690-3300)
AZE	Azerbaijan	TRUE	EURO	calendar_view	2020-2030	9600 (4400-17000)
BDI	Burundi	TRUE	AFRO	calendar_view	2020-2030	210000 (96000-290000)
BEN	Benin	TRUE	AFRO	calendar_view	2020-2030	260000 (98000-450000)
BFA	Burkina Faso	TRUE	AFRO	calendar_view	2020-2030	550000 (110000-750000)
BGD	Bangladesh	TRUE	SEARO	calendar_view	2020-2030	580000 (280000-750000)
BIH	Bosnia and Herzegovina	FALSE	EURO	calendar_view	2020-2030	5100 (380-17000)
BLZ	Belize	FALSE	PAHO	calendar_view	2020-2030	540 (57-1200)
BOL	Bolivia, Plurinational State of	TRUE	PAHO	calendar_view	2020-2030	31000 (6200-61000)
BTN	Bhutan	TRUE	SEARO	calendar_view	2020-2030	2200 (1100-3800)
CAF	Central African Republic	TRUE	AFRO	calendar_view	2020-2030	98000 (61000-120000)
CHN	China	FALSE	WPRO	calendar_view	2020-2030	820000 (440000-1300000)
CIV	Cote d'Ivoire	TRUE	AFRO	calendar_view	2020-2030	710000 (470000-1000000)
CMR	Cameroon	TRUE	AFRO	calendar_view	2020-2030	460000 (190000-620000)
COD	Congo, the Democratic Republic of the	TRUE	AFRO	calendar_view	2020-2030	2100000 (1400000-2600000)
COG	Congo	TRUE	AFRO	calendar_view	2020-2030	96000 (72000-130000)
COM	Comoros	TRUE	AFRO	calendar_view	2020-2030	12000 (6800-15000)
CPV	Cabo Verde	FALSE	AFRO	calendar_view	2020-2030	3000 (1900-4600)
CUB	Cuba	TRUE	PAHO	calendar_view	2020-2030	7000 (900-16000)
DJI	Djibouti	TRUE	EMRO	calendar_view	2020-2030	5900 (4500-8000)
EGY	Egypt	FALSE	EMRO	calendar_view	2020-2030	200000 (11000-300000)
ERI	Eritrea	TRUE	AFRO	calendar_view	2020-2030	81000 (19000-110000)
ETH	Ethiopia	TRUE	AFRO	calendar_view	2020-2030	1300000 (890000-1800000)
FJI	Fiji	FALSE	WPRO	calendar_view	2020-2030	1800 (1200-2700)
FSM	Micronesia, Federated States of	FALSE	WPRO	calendar_view	2020-2030	580 (190-1100)
GEO	Georgia	TRUE	EURO	calendar_view	2020-2030	2000 (910-4200)
GHA	Ghana	TRUE	AFRO	calendar_view	2020-2030	570000 (340000-790000)
GIN	Guinea	TRUE	AFRO	calendar_view	2020-2030	470000 (250000-670000)
GMB	Gambia	TRUE	AFRO	calendar_view	2020-2030	83000 (42000-110000)
GNB	Guinea-Bissau	TRUE	AFRO	calendar_view	2020-2030	65000 (39000-89000)
GTM	Guatemala	FALSE	PAHO	calendar_view	2020-2030	34000 (8200-67000)
GUY	Guyana	TRUE	PAHO	calendar_view	2020-2030	1300 (290-3000)
HND	Honduras	TRUE	PAHO	calendar_view	2020-2030	24000 (3500-51000)
HTI	Haiti	TRUE	PAHO	calendar_view	2020-2030	48000 (11000-100000)
IDN	Indonesia	TRUE	SEARO	calendar_view	2020-2030	1400000 (940000-2100000)
IND	India	TRUE	SEARO	calendar_view	2020-2030	4600000 (2800000-5900000)
IRQ	Iraq	FALSE	EMRO	calendar_view	2020-2030	150000 (88000-220000)
KEN	Kenya	TRUE	AFRO	calendar_view	2020-2030	580000 (190000-780000)
KGZ	Kyrgyzstan	TRUE	EURO	calendar_view	2020-2030	12000 (4100-22000)
KHM	Cambodia	TRUE	WPRO	calendar_view	2020-2030	95000 (8400-130000)
KIR	Kiribati	TRUE	WPRO	calendar_view	2020-2030	840 (310-1400)
LAO	Lao People's Democratic Republic	TRUE	WPRO	calendar_view	2020-2030	58000 (14000-81000)
LBR	Liberia	TRUE	AFRO	calendar_view	2020-2030	170000 (68000-250000)
LKA	Sri Lanka	TRUE	SEARO	calendar_view	2020-2030	32000 (17000-44000)
LSO	Lesotho	TRUE	AFRO	calendar_view	2020-2030	27000 (14000-37000)
MAR	Morocco	FALSE	EMRO	calendar_view	2020-2030	49000 (14000-99000)
MDA	Moldova, Republic of	TRUE	EURO	calendar_view	2020-2030	4300 (540-12000)
MDG	Madagascar	TRUE	AFRO	calendar_view	2020-2030	390000 (260000-490000)
MHL	Marshall Islands	FALSE	WPRO	calendar_view	2020-2030	200 (69-430)
MLI	Mali	TRUE	AFRO	calendar_view	2020-2030	610000 (350000-830000)
MMR	Myanmar	TRUE	SEARO	calendar_view	2020-2030	400000 (-53000-520000)
MNG	Mongolia	TRUE	WPRO	calendar_view	2020-2030	8500 (4500-15000)
MOZ	Mozambique	TRUE	AFRO	calendar_view	2020-2030	580000 (66000-790000)
MRT	Mauritania	TRUE	AFRO	calendar_view	2020-2030	100000 (8800-130000)
MWI	Malawi	TRUE	AFRO	calendar_view	2020-2030	190000 (-6300-270000)
NER	Niger	TRUE	AFRO	calendar_view	2020-2030	720000 (460000-890000)
NGA	Nigeria	TRUE	AFRO	calendar_view	2020-2030	4500000 (3300000-5800000)
NIC	Nicaragua	TRUE	PAHO	calendar_view	2020-2030	14000 (2400-32000)
NPL	Nepal	TRUE	SEARO	calendar_view	2020-2030	150000 (75000-210000)
PAK	Pakistan	TRUE	EMRO	calendar_view	2020-2030	1100000 (630000-1400000)
PHL	Philippines	FALSE	WPRO	calendar_view	2020-2030	340000 (190000-510000)
PNG	Papua New Guinea	TRUE	WPRO	calendar_view	2020-2030	68000 (39000-97000)
PRK	Korea, Democratic People's Republic of	TRUE	SEARO	calendar_view	2020-2030	83000 (12000-180000)
PRY	Paraguay	FALSE	PAHO	calendar_view	2020-2030	13000 (2600-32000)
PSE	Palestine, State of	FALSE	PAHO	calendar_view	2020-2030	11000 (520-28000)
RWA	Rwanda	TRUE	AFRO	calendar_view	2020-2030	170000 (57000-250000)
SDN	Sudan	TRUE	EMRO	calendar_view	2020-2030	510000 (130000-670000)
SEN	Senegal	TRUE	AFRO	calendar_view	2020-2030	490000 (150000-700000)
SLB	Solomon Islands	TRUE	WPRO	calendar_view	2020-2030	3500 (1400-6400)
SLE	Sierra Leone	TRUE	AFRO	calendar_view	2020-2030	260000 (140000-370000)
SLV	El Salvador	FALSE	PAHO	calendar_view	2020-2030	7500 (1600-16000)
SOM	Somalia	TRUE	EMRO	calendar_view	2020-2030	390000 (280000-460000)
SSD	South Sudan	TRUE	AFRO	calendar_view	2020-2030	120000 (14000-270000)
STP	Sao Tome and Principe	TRUE	AFRO	calendar_view	2020-2030	2300 (640-3900)
SWZ	Swaziland	FALSE	AFRO	calendar_view	2020-2030	8600 (2800-21000)
SYR	Syrian Arab Republic	FALSE	EMRO	calendar_view	2020-2030	52000 (5600-130000)
TCD	Chad	TRUE	AFRO	calendar_view	2020-2030	350000 (220000-440000)
TGO	Togo	TRUE	AFRO	calendar_view	2020-2030	150000 (59000-260000)
TJK	Tajikistan	TRUE	EURO	calendar_view	2020-2030	25000 (12000-45000)
TKM	Turkmenistan	FALSE	EURO	calendar_view	2020-2030	14000 (4000-27000)
TLS	Timor-Leste	TRUE	SEARO	calendar_view	2020-2030	13000 (9600-18000)
TON	Tonga	FALSE	WPRO	calendar_view	2020-2030	380 (160-810)
TUN	Tunisia	FALSE	EMRO	calendar_view	2020-2030	7900 (2600-15000)
TUV	Tuvalu	FALSE	WPRO	calendar_view	2020-2030	27 (9.1-67)
TZA	Tanzania, United Republic of	TRUE	AFRO	calendar_view	2020-2030	860000 (-45000-1200000)
UGA	Uganda	TRUE	AFRO	calendar_view	2020-2030	680000 (310000-990000)
UKR	Ukraine	TRUE	EURO	calendar_view	2020-2030	16000 (5100-50000)
UZB	Uzbekistan	TRUE	EURO	calendar_view	2020-2030	65000 (23000-120000)
VNM	Viet Nam	TRUE	WPRO	calendar_view	2020-2030	420000 (240000-570000)
VUT	Vanuatu	FALSE	WPRO	calendar_view	2020-2030	1600 (310-4100)
WSM	Samoa	FALSE	WPRO	calendar_view	2020-2030	430 (200-1100)
XK	Kosovo	FALSE	EURO	calendar_view	2020-2030	280 (-17-1200)
YEM	Yemen	TRUE	EMRO	calendar_view	2020-2030	230000 (130000-330000)
ZMB	Zambia	TRUE	AFRO	calendar_view	2020-2030	300000 (70000-440000)
ZWE	Zimbabwe	TRUE	AFRO	calendar_view	2020-2030	310000 (69000-390000)

## Sheet: Page 1 c
country	country_name	gavi73	who_region	view	time	deaths_averted
AFG	Afghanistan	TRUE	EMRO	calendar_view	2000-2030	1300000 (770000-1600000)
AGO	Angola	TRUE	AFRO	calendar_view	2000-2030	1200000 (950000-1400000)
ALB	Albania	FALSE	EURO	calendar_view	2000-2030	6100 (2500-11000)
ARM	Armenia	TRUE	EURO	calendar_view	2000-2030	3800 (1800-6600)
AZE	Azerbaijan	TRUE	EURO	calendar_view	2000-2030	19000 (9700-30000)
BDI	Burundi	TRUE	AFRO	calendar_view	2000-2030	500000 (300000-620000)
BEN	Benin	TRUE	AFRO	calendar_view	2000-2030	540000 (200000-900000)
BFA	Burkina Faso	TRUE	AFRO	calendar_view	2000-2030	1200000 (510000-1500000)
BGD	Bangladesh	TRUE	SEARO	calendar_view	2000-2030	1500000 (950000-1800000)
BIH	Bosnia and Herzegovina	FALSE	EURO	calendar_view	2000-2030	13000 (960-44000)
BLZ	Belize	FALSE	PAHO	calendar_view	2000-2030	1400 (160-3100)
BOL	Bolivia, Plurinational State of	TRUE	PAHO	calendar_view	2000-2030	71000 (15000-130000)
BTN	Bhutan	TRUE	SEARO	calendar_view	2000-2030	4700 (2800-7000)
CAF	Central African Republic	TRUE	AFRO	calendar_view	2000-2030	210000 (160000-270000)
CHN	China	FALSE	WPRO	calendar_view	2000-2030	1700000 (990000-2800000)
CIV	Cote d'Ivoire	TRUE	AFRO	calendar_view	2000-2030	1500000 (1100000-2100000)
CMR	Cameroon	TRUE	AFRO	calendar_view	2000-2030	1000000 (710000-1300000)
COD	Congo, the Democratic Republic of the	TRUE	AFRO	calendar_view	2000-2030	4100000 (3300000-5100000)
COG	Congo	TRUE	AFRO	calendar_view	2000-2030	200000 (160000-270000)
COM	Comoros	TRUE	AFRO	calendar_view	2000-2030	26000 (19000-31000)
CPV	Cabo Verde	FALSE	AFRO	calendar_view	2000-2030	7600 (5400-11000)
CUB	Cuba	TRUE	PAHO	calendar_view	2000-2030	21000 (2300-48000)
DJI	Djibouti	TRUE	EMRO	calendar_view	2000-2030	14000 (11000-20000)
EGY	Egypt	FALSE	EMRO	calendar_view	2000-2030	500000 (150000-750000)
ERI	Eritrea	TRUE	AFRO	calendar_view	2000-2030	210000 (130000-260000)
ETH	Ethiopia	TRUE	AFRO	calendar_view	2000-2030	3100000 (2400000-4300000)
FJI	Fiji	FALSE	WPRO	calendar_view	2000-2030	4800 (3400-7200)
FSM	Micronesia, Federated States of	FALSE	WPRO	calendar_view	2000-2030	1300 (500-2500)
GEO	Georgia	TRUE	EURO	calendar_view	2000-2030	4500 (2200-8100)
GHA	Ghana	TRUE	AFRO	calendar_view	2000-2030	1300000 (920000-1700000)
GIN	Guinea	TRUE	AFRO	calendar_view	2000-2030	920000 (590000-1300000)
GMB	Gambia	TRUE	AFRO	calendar_view	2000-2030	180000 (110000-230000)
GNB	Guinea-Bissau	TRUE	AFRO	calendar_view	2000-2030	130000 (90000-160000)
GTM	Guatemala	FALSE	PAHO	calendar_view	2000-2030	82000 (18000-170000)
GUY	Guyana	TRUE	PAHO	calendar_view	2000-2030	3200 (700-6900)
HND	Honduras	TRUE	PAHO	calendar_view	2000-2030	69000 (8800-150000)
HTI	Haiti	TRUE	PAHO	calendar_view	2000-2030	110000 (17000-250000)
IDN	Indonesia	TRUE	SEARO	calendar_view	2000-2030	3500000 (2500000-5100000)
IND	India	TRUE	SEARO	calendar_view	2000-2030	10000000 (7200000-13000000)
IRQ	Iraq	FALSE	EMRO	calendar_view	2000-2030	320000 (200000-430000)
KEN	Kenya	TRUE	AFRO	calendar_view	2000-2030	1400000 (1100000-1900000)
KGZ	Kyrgyzstan	TRUE	EURO	calendar_view	2000-2030	21000 (8600-35000)
KHM	Cambodia	TRUE	WPRO	calendar_view	2000-2030	250000 (150000-340000)
KIR	Kiribati	TRUE	WPRO	calendar_view	2000-2030	1600 (630-2600)
LAO	Lao People's Democratic Republic	TRUE	WPRO	calendar_view	2000-2030	150000 (110000-200000)
LBR	Liberia	TRUE	AFRO	calendar_view	2000-2030	350000 (230000-480000)
LKA	Sri Lanka	TRUE	SEARO	calendar_view	2000-2030	87000 (47000-110000)
LSO	Lesotho	TRUE	AFRO	calendar_view	2000-2030	69000 (33000-95000)
MAR	Morocco	FALSE	EMRO	calendar_view	2000-2030	130000 (36000-260000)
MDA	Moldova, Republic of	TRUE	EURO	calendar_view	2000-2030	7200 (1500-18000)
MDG	Madagascar	TRUE	AFRO	calendar_view	2000-2030	820000 (640000-1100000)
MHL	Marshall Islands	FALSE	WPRO	calendar_view	2000-2030	400 (180-780)
MLI	Mali	TRUE	AFRO	calendar_view	2000-2030	1200000 (870000-1600000)
MMR	Myanmar	TRUE	SEARO	calendar_view	2000-2030	1100000 (280000-1300000)
MNG	Mongolia	TRUE	WPRO	calendar_view	2000-2030	19000 (9300-30000)
MOZ	Mozambique	TRUE	AFRO	calendar_view	2000-2030	1300000 (780000-1700000)
MRT	Mauritania	TRUE	AFRO	calendar_view	2000-2030	220000 (120000-280000)
MWI	Malawi	TRUE	AFRO	calendar_view	2000-2030	450000 (260000-620000)
NER	Niger	TRUE	AFRO	calendar_view	2000-2030	1300000 (950000-1600000)
NGA	Nigeria	TRUE	AFRO	calendar_view	2000-2030	8600000 (7000000-11000000)
NIC	Nicaragua	TRUE	PAHO	calendar_view	2000-2030	44000 (6800-96000)
NPL	Nepal	TRUE	SEARO	calendar_view	2000-2030	420000 (310000-550000)
PAK	Pakistan	TRUE	EMRO	calendar_view	2000-2030	2400000 (1800000-3000000)
PHL	Philippines	FALSE	WPRO	calendar_view	2000-2030	740000 (480000-970000)
PNG	Papua New Guinea	TRUE	WPRO	calendar_view	2000-2030	150000 (99000-200000)
PRK	Korea, Democratic People's Republic of	TRUE	SEARO	calendar_view	2000-2030	200000 (20000-470000)
PRY	Paraguay	FALSE	PAHO	calendar_view	2000-2030	33000 (5600-78000)
PSE	Palestine, State of	FALSE	PAHO	calendar_view	2000-2030	20000 (960-48000)
RWA	Rwanda	TRUE	AFRO	calendar_view	2000-2030	450000 (310000-620000)
SDN	Sudan	TRUE	EMRO	calendar_view	2000-2030	1200000 (540000-1500000)
SEN	Senegal	TRUE	AFRO	calendar_view	2000-2030	1000000 (560000-1400000)
SLB	Solomon Islands	TRUE	WPRO	calendar_view	2000-2030	6400 (3100-11000)
SLE	Sierra Leone	TRUE	AFRO	calendar_view	2000-2030	550000 (390000-740000)
SLV	El Salvador	FALSE	PAHO	calendar_view	2000-2030	23000 (4600-49000)
SOM	Somalia	TRUE	EMRO	calendar_view	2000-2030	680000 (550000-850000)
SSD	South Sudan	TRUE	AFRO	calendar_view	2000-2030	200000 (16000-460000)
STP	Sao Tome and Principe	TRUE	AFRO	calendar_view	2000-2030	4900 (1600-8300)
SWZ	Swaziland	FALSE	AFRO	calendar_view	2000-2030	19000 (5900-47000)
SYR	Syrian Arab Republic	FALSE	EMRO	calendar_view	2000-2030	91000 (17000-210000)
TCD	Chad	TRUE	AFRO	calendar_view	2000-2030	680000 (540000-850000)
TGO	Togo	TRUE	AFRO	calendar_view	2000-2030	320000 (110000-540000)
TJK	Tajikistan	TRUE	EURO	calendar_view	2000-2030	46000 (22000-75000)
TKM	Turkmenistan	FALSE	EURO	calendar_view	2000-2030	29000 (8500-54000)
TLS	Timor-Leste	TRUE	SEARO	calendar_view	2000-2030	26000 (21000-35000)
TON	Tonga	FALSE	WPRO	calendar_view	2000-2030	800 (430-1500)
TUN	Tunisia	FALSE	EMRO	calendar_view	2000-2030	18000 (6700-32000)
TUV	Tuvalu	FALSE	WPRO	calendar_view	2000-2030	58 (20-130)
TZA	Tanzania, United Republic of	TRUE	AFRO	calendar_view	2000-2030	1900000 (1000000-2700000)
UGA	Uganda	TRUE	AFRO	calendar_view	2000-2030	1500000 (1200000-2100000)
UKR	Ukraine	TRUE	EURO	calendar_view	2000-2030	31000 (13000-74000)
UZB	Uzbekistan	TRUE	EURO	calendar_view	2000-2030	110000 (48000-170000)
VNM	Viet Nam	TRUE	WPRO	calendar_view	2000-2030	1000000 (610000-1500000)
VUT	Vanuatu	FALSE	WPRO	calendar_view	2000-2030	3700 (750-9000)
WSM	Samoa	FALSE	WPRO	calendar_view	2000-2030	1000 (610-1900)
XK	Kosovo	FALSE	EURO	calendar_view	2000-2030	450 (-30-1500)
YEM	Yemen	TRUE	EMRO	calendar_view	2000-2030	540000 (400000-790000)
ZMB	Zambia	TRUE	AFRO	calendar_view	2000-2030	730000 (460000-990000)
ZWE	Zimbabwe	TRUE	AFRO	calendar_view	2000-2030	790000 (490000-980000)

## Sheet: Page 1 d
country	country_name	gavi73	who_region	view	time	deaths_averted
AFG	Afghanistan	TRUE	EMRO	calendar_view	2000-2019	710000 (440000-910000)
AGO	Angola	TRUE	AFRO	calendar_view	2000-2019	540000 (440000-660000)
ALB	Albania	FALSE	EURO	calendar_view	2000-2019	2200 (1200-3600)
ARM	Armenia	TRUE	EURO	calendar_view	2000-2019	2000 (950-3500)
AZE	Azerbaijan	TRUE	EURO	calendar_view	2000-2019	9300 (4800-15000)
BDI	Burundi	TRUE	AFRO	calendar_view	2000-2019	280000 (200000-330000)
BEN	Benin	TRUE	AFRO	calendar_view	2000-2019	230000 (77000-410000)
BFA	Burkina Faso	TRUE	AFRO	calendar_view	2000-2019	540000 (360000-670000)
BGD	Bangladesh	TRUE	SEARO	calendar_view	2000-2019	940000 (640000-1100000)
BIH	Bosnia and Herzegovina	FALSE	EURO	calendar_view	2000-2019	1000 (370-1900)
BLZ	Belize	FALSE	PAHO	calendar_view	2000-2019	800 (94-1800)
BOL	Bolivia, Plurinational State of	TRUE	PAHO	calendar_view	2000-2019	39000 (8400-75000)
BTN	Bhutan	TRUE	SEARO	calendar_view	2000-2019	2300 (1500-2900)
CAF	Central African Republic	TRUE	AFRO	calendar_view	2000-2019	99000 (78000-130000)
CHN	China	FALSE	WPRO	calendar_view	2000-2019	780000 (420000-1400000)
CIV	Cote d'Ivoire	TRUE	AFRO	calendar_view	2000-2019	650000 (500000-870000)
CMR	Cameroon	TRUE	AFRO	calendar_view	2000-2019	480000 (380000-570000)
COD	Congo, the Democratic Republic of the	TRUE	AFRO	calendar_view	2000-2019	2000000 (1700000-2500000)
COG	Congo	TRUE	AFRO	calendar_view	2000-2019	97000 (81000-130000)
COM	Comoros	TRUE	AFRO	calendar_view	2000-2019	15000 (11000-17000)
CPV	Cabo Verde	FALSE	AFRO	calendar_view	2000-2019	4300 (3000-6700)
CUB	Cuba	TRUE	PAHO	calendar_view	2000-2019	14000 (1300-32000)
DJI	Djibouti	TRUE	EMRO	calendar_view	2000-2019	8200 (6500-12000)
EGY	Egypt	FALSE	EMRO	calendar_view	2000-2019	250000 (120000-380000)
ERI	Eritrea	TRUE	AFRO	calendar_view	2000-2019	130000 (90000-150000)
ETH	Ethiopia	TRUE	AFRO	calendar_view	2000-2019	1700000 (1300000-2400000)
FJI	Fiji	FALSE	WPRO	calendar_view	2000-2019	2900 (2000-4300)
FSM	Micronesia, Federated States of	FALSE	WPRO	calendar_view	2000-2019	560 (270-1100)
GEO	Georgia	TRUE	EURO	calendar_view	2000-2019	2400 (1200-4100)
GHA	Ghana	TRUE	AFRO	calendar_view	2000-2019	680000 (510000-830000)
GIN	Guinea	TRUE	AFRO	calendar_view	2000-2019	380000 (270000-480000)
GMB	Gambia	TRUE	AFRO	calendar_view	2000-2019	79000 (60000-98000)
GNB	Guinea-Bissau	TRUE	AFRO	calendar_view	2000-2019	59000 (46000-71000)
GTM	Guatemala	FALSE	PAHO	calendar_view	2000-2019	48000 (9600-99000)
GUY	Guyana	TRUE	PAHO	calendar_view	2000-2019	1900 (400-4000)
HND	Honduras	TRUE	PAHO	calendar_view	2000-2019	44000 (5100-98000)
HTI	Haiti	TRUE	PAHO	calendar_view	2000-2019	63000 (4800-150000)
IDN	Indonesia	TRUE	SEARO	calendar_view	2000-2019	1900000 (1400000-2800000)
IND	India	TRUE	SEARO	calendar_view	2000-2019	5700000 (4200000-7000000)
IRQ	Iraq	FALSE	EMRO	calendar_view	2000-2019	170000 (110000-210000)
KEN	Kenya	TRUE	AFRO	calendar_view	2000-2019	810000 (690000-1100000)
KGZ	Kyrgyzstan	TRUE	EURO	calendar_view	2000-2019	7800 (4000-12000)
KHM	Cambodia	TRUE	WPRO	calendar_view	2000-2019	150000 (130000-210000)
KIR	Kiribati	TRUE	WPRO	calendar_view	2000-2019	580 (300-1000)
LAO	Lao People's Democratic Republic	TRUE	WPRO	calendar_view	2000-2019	90000 (72000-120000)
LBR	Liberia	TRUE	AFRO	calendar_view	2000-2019	150000 (120000-180000)
LKA	Sri Lanka	TRUE	SEARO	calendar_view	2000-2019	54000 (29000-69000)
LSO	Lesotho	TRUE	AFRO	calendar_view	2000-2019	42000 (20000-58000)
MAR	Morocco	FALSE	EMRO	calendar_view	2000-2019	78000 (21000-160000)
MDA	Moldova, Republic of	TRUE	EURO	calendar_view	2000-2019	1600 (880-2700)
MDG	Madagascar	TRUE	AFRO	calendar_view	2000-2019	420000 (350000-550000)
MHL	Marshall Islands	FALSE	WPRO	calendar_view	2000-2019	160 (110-240)
MLI	Mali	TRUE	AFRO	calendar_view	2000-2019	570000 (430000-670000)
MMR	Myanmar	TRUE	SEARO	calendar_view	2000-2019	680000 (290000-830000)
MNG	Mongolia	TRUE	WPRO	calendar_view	2000-2019	9300 (3700-13000)
MOZ	Mozambique	TRUE	AFRO	calendar_view	2000-2019	710000 (580000-920000)
MRT	Mauritania	TRUE	AFRO	calendar_view	2000-2019	120000 (95000-150000)
MWI	Malawi	TRUE	AFRO	calendar_view	2000-2019	260000 (220000-340000)
NER	Niger	TRUE	AFRO	calendar_view	2000-2019	560000 (430000-700000)
NGA	Nigeria	TRUE	AFRO	calendar_view	2000-2019	3900000 (3200000-5300000)
NIC	Nicaragua	TRUE	PAHO	calendar_view	2000-2019	29000 (4300-64000)
NPL	Nepal	TRUE	SEARO	calendar_view	2000-2019	260000 (210000-350000)
PAK	Pakistan	TRUE	EMRO	calendar_view	2000-2019	1300000 (1000000-1600000)
PHL	Philippines	FALSE	WPRO	calendar_view	2000-2019	360000 (270000-450000)
PNG	Papua New Guinea	TRUE	WPRO	calendar_view	2000-2019	81000 (57000-100000)
PRK	Korea, Democratic People's Republic of	TRUE	SEARO	calendar_view	2000-2019	110000 (7300-280000)
PRY	Paraguay	FALSE	PAHO	calendar_view	2000-2019	15000 (2900-34000)
PSE	Palestine, State of	FALSE	PAHO	calendar_view	2000-2019	7600 (290-18000)
RWA	Rwanda	TRUE	AFRO	calendar_view	2000-2019	280000 (220000-370000)
SDN	Sudan	TRUE	EMRO	calendar_view	2000-2019	680000 (420000-880000)
SEN	Senegal	TRUE	AFRO	calendar_view	2000-2019	440000 (320000-540000)
SLB	Solomon Islands	TRUE	WPRO	calendar_view	2000-2019	2400 (1500-3500)
SLE	Sierra Leone	TRUE	AFRO	calendar_view	2000-2019	240000 (200000-310000)
SLV	El Salvador	FALSE	PAHO	calendar_view	2000-2019	15000 (2900-32000)
SOM	Somalia	TRUE	EMRO	calendar_view	2000-2019	290000 (210000-410000)
SSD	South Sudan	TRUE	AFRO	calendar_view	2000-2019	78000 (1300-190000)
STP	Sao Tome and Principe	TRUE	AFRO	calendar_view	2000-2019	2700 (870-4500)
SWZ	Swaziland	FALSE	AFRO	calendar_view	2000-2019	4100 (2000-5400)
SYR	Syrian Arab Republic	FALSE	EMRO	calendar_view	2000-2019	22000 (9800-40000)
TCD	Chad	TRUE	AFRO	calendar_view	2000-2019	310000 (250000-400000)
TGO	Togo	TRUE	AFRO	calendar_view	2000-2019	140000 (42000-250000)
TJK	Tajikistan	TRUE	EURO	calendar_view	2000-2019	20000 (8700-33000)
TKM	Turkmenistan	FALSE	EURO	calendar_view	2000-2019	13000 (4200-27000)
TLS	Timor-Leste	TRUE	SEARO	calendar_view	2000-2019	12000 (10000-17000)
TON	Tonga	FALSE	WPRO	calendar_view	2000-2019	330 (230-510)
TUN	Tunisia	FALSE	EMRO	calendar_view	2000-2019	8200 (3600-15000)
TUV	Tuvalu	FALSE	WPRO	calendar_view	2000-2019	28 (9.2-56)
TZA	Tanzania, United Republic of	TRUE	AFRO	calendar_view	2000-2019	1100000 (890000-1400000)
UGA	Uganda	TRUE	AFRO	calendar_view	2000-2019	770000 (550000-1100000)
UKR	Ukraine	TRUE	EURO	calendar_view	2000-2019	13000 (7100-21000)
UZB	Uzbekistan	TRUE	EURO	calendar_view	2000-2019	37000 (23000-57000)
VNM	Viet Nam	TRUE	WPRO	calendar_view	2000-2019	590000 (380000-880000)
VUT	Vanuatu	FALSE	WPRO	calendar_view	2000-2019	490 (390-680)
WSM	Samoa	FALSE	WPRO	calendar_view	2000-2019	510 (390-720)
XK	Kosovo	FALSE	EURO	calendar_view	2000-2019	130 (-48-340)
YEM	Yemen	TRUE	EMRO	calendar_view	2000-2019	310000 (210000-460000)
ZMB	Zambia	TRUE	AFRO	calendar_view	2000-2019	420000 (350000-540000)
ZWE	Zimbabwe	TRUE	AFRO	calendar_view	2000-2019	460000 (360000-570000)

## Sheet: Page 1 e
country	country_name	gavi73	who_region	view	time	deaths_averted
AFG	Afghanistan	TRUE	EMRO	calendar_view	2020-2030	540000 (250000-740000)
AGO	Angola	TRUE	AFRO	calendar_view	2020-2030	550000 (430000-670000)
ALB	Albania	FALSE	EURO	calendar_view	2020-2030	1300 (670-2000)
ARM	Armenia	TRUE	EURO	calendar_view	2020-2030	1200 (530-2000)
AZE	Azerbaijan	TRUE	EURO	calendar_view	2020-2030	7400 (3600-11000)
BDI	Burundi	TRUE	AFRO	calendar_view	2020-2030	210000 (98000-280000)
BEN	Benin	TRUE	AFRO	calendar_view	2020-2030	200000 (62000-350000)
BFA	Burkina Faso	TRUE	AFRO	calendar_view	2020-2030	430000 (410-540000)
BGD	Bangladesh	TRUE	SEARO	calendar_view	2020-2030	560000 (270000-720000)
BIH	Bosnia and Herzegovina	FALSE	EURO	calendar_view	2020-2030	530 (170-1000)
BLZ	Belize	FALSE	PAHO	calendar_view	2020-2030	490 (53-1100)
BOL	Bolivia, Plurinational State of	TRUE	PAHO	calendar_view	2020-2030	26000 (5700-49000)
BTN	Bhutan	TRUE	SEARO	calendar_view	2020-2030	1600 (910-2100)
CAF	Central African Republic	TRUE	AFRO	calendar_view	2020-2030	81000 (53000-100000)
CHN	China	FALSE	WPRO	calendar_view	2020-2030	430000 (230000-730000)
CIV	Cote d'Ivoire	TRUE	AFRO	calendar_view	2020-2030	500000 (300000-660000)
CMR	Cameroon	TRUE	AFRO	calendar_view	2020-2030	360000 (160000-450000)
COD	Congo, the Democratic Republic of the	TRUE	AFRO	calendar_view	2020-2030	1900000 (1400000-2200000)
COG	Congo	TRUE	AFRO	calendar_view	2020-2030	81000 (65000-110000)
COM	Comoros	TRUE	AFRO	calendar_view	2020-2030	11000 (7000-14000)
CPV	Cabo Verde	FALSE	AFRO	calendar_view	2020-2030	2300 (1500-3600)
CUB	Cuba	TRUE	PAHO	calendar_view	2020-2030	6800 (780-16000)
DJI	Djibouti	TRUE	EMRO	calendar_view	2020-2030	5500 (4400-7400)
EGY	Egypt	FALSE	EMRO	calendar_view	2020-2030	160000 (10000-260000)
ERI	Eritrea	TRUE	AFRO	calendar_view	2020-2030	77000 (23000-98000)
ETH	Ethiopia	TRUE	AFRO	calendar_view	2020-2030	1300000 (920000-1700000)
FJI	Fiji	FALSE	WPRO	calendar_view	2020-2030	1600 (1100-2400)
FSM	Micronesia, Federated States of	FALSE	WPRO	calendar_view	2020-2030	290 (160-510)
GEO	Georgia	TRUE	EURO	calendar_view	2020-2030	1400 (680-2300)
GHA	Ghana	TRUE	AFRO	calendar_view	2020-2030	420000 (230000-530000)
GIN	Guinea	TRUE	AFRO	calendar_view	2020-2030	360000 (150000-460000)
GMB	Gambia	TRUE	AFRO	calendar_view	2020-2030	60000 (22000-76000)
GNB	Guinea-Bissau	TRUE	AFRO	calendar_view	2020-2030	47000 (26000-58000)
GTM	Guatemala	FALSE	PAHO	calendar_view	2020-2030	34000 (8000-66000)
GUY	Guyana	TRUE	PAHO	calendar_view	2020-2030	1100 (280-2200)
HND	Honduras	TRUE	PAHO	calendar_view	2020-2030	23000 (3300-48000)
HTI	Haiti	TRUE	PAHO	calendar_view	2020-2030	47000 (11000-98000)
IDN	Indonesia	TRUE	SEARO	calendar_view	2020-2030	1100000 (810000-1600000)
IND	India	TRUE	SEARO	calendar_view	2020-2030	4400000 (2700000-5600000)
IRQ	Iraq	FALSE	EMRO	calendar_view	2020-2030	130000 (80000-160000)
KEN	Kenya	TRUE	AFRO	calendar_view	2020-2030	570000 (230000-760000)
KGZ	Kyrgyzstan	TRUE	EURO	calendar_view	2020-2030	6600 (3400-10000)
KHM	Cambodia	TRUE	WPRO	calendar_view	2020-2030	91000 (6100-130000)
KIR	Kiribati	TRUE	WPRO	calendar_view	2020-2030	500 (280-870)
LAO	Lao People's Democratic Republic	TRUE	WPRO	calendar_view	2020-2030	55000 (14000-78000)
LBR	Liberia	TRUE	AFRO	calendar_view	2020-2030	130000 (27000-160000)
LKA	Sri Lanka	TRUE	SEARO	calendar_view	2020-2030	27000 (14000-35000)
LSO	Lesotho	TRUE	AFRO	calendar_view	2020-2030	26000 (13000-35000)
MAR	Morocco	FALSE	EMRO	calendar_view	2020-2030	47000 (14000-96000)
MDA	Moldova, Republic of	TRUE	EURO	calendar_view	2020-2030	880 (460-1400)
MDG	Madagascar	TRUE	AFRO	calendar_view	2020-2030	380000 (270000-470000)
MHL	Marshall Islands	FALSE	WPRO	calendar_view	2020-2030	90 (63-130)
MLI	Mali	TRUE	AFRO	calendar_view	2020-2030	500000 (250000-630000)
MMR	Myanmar	TRUE	SEARO	calendar_view	2020-2030	380000 (-69000-490000)
MNG	Mongolia	TRUE	WPRO	calendar_view	2020-2030	6400 (3400-9100)
MOZ	Mozambique	TRUE	AFRO	calendar_view	2020-2030	560000 (91000-750000)
MRT	Mauritania	TRUE	AFRO	calendar_view	2020-2030	99000 (5900-130000)
MWI	Malawi	TRUE	AFRO	calendar_view	2020-2030	180000 (-2500-260000)
NER	Niger	TRUE	AFRO	calendar_view	2020-2030	680000 (440000-840000)
NGA	Nigeria	TRUE	AFRO	calendar_view	2020-2030	3800000 (2800000-4900000)
NIC	Nicaragua	TRUE	PAHO	calendar_view	2020-2030	14000 (2300-31000)
NPL	Nepal	TRUE	SEARO	calendar_view	2020-2030	150000 (70000-200000)
PAK	Pakistan	TRUE	EMRO	calendar_view	2020-2030	1100000 (620000-1300000)
PHL	Philippines	FALSE	WPRO	calendar_view	2020-2030	250000 (140000-320000)
PNG	Papua New Guinea	TRUE	WPRO	calendar_view	2020-2030	60000 (35000-80000)
PRK	Korea, Democratic People's Republic of	TRUE	SEARO	calendar_view	2020-2030	70000 (8200-160000)
PRY	Paraguay	FALSE	PAHO	calendar_view	2020-2030	9700 (2300-20000)
PSE	Palestine, State of	FALSE	PAHO	calendar_view	2020-2030	6400 (200-16000)
RWA	Rwanda	TRUE	AFRO	calendar_view	2020-2030	160000 (68000-240000)
SDN	Sudan	TRUE	EMRO	calendar_view	2020-2030	480000 (110000-630000)
SEN	Senegal	TRUE	AFRO	calendar_view	2020-2030	350000 (31000-460000)
SLB	Solomon Islands	TRUE	WPRO	calendar_view	2020-2030	2000 (1100-3100)
SLE	Sierra Leone	TRUE	AFRO	calendar_view	2020-2030	190000 (83000-230000)
SLV	El Salvador	FALSE	PAHO	calendar_view	2020-2030	7300 (1500-16000)
SOM	Somalia	TRUE	EMRO	calendar_view	2020-2030	380000 (270000-450000)
SSD	South Sudan	TRUE	AFRO	calendar_view	2020-2030	120000 (9400-260000)
STP	Sao Tome and Principe	TRUE	AFRO	calendar_view	2020-2030	2100 (530-3600)
SWZ	Swaziland	FALSE	AFRO	calendar_view	2020-2030	3400 (2300-4400)
SYR	Syrian Arab Republic	FALSE	EMRO	calendar_view	2020-2030	9500 (4200-18000)
TCD	Chad	TRUE	AFRO	calendar_view	2020-2030	330000 (220000-400000)
TGO	Togo	TRUE	AFRO	calendar_view	2020-2030	120000 (39000-200000)
TJK	Tajikistan	TRUE	EURO	calendar_view	2020-2030	21000 (10000-32000)
TKM	Turkmenistan	FALSE	EURO	calendar_view	2020-2030	9000 (3400-17000)
TLS	Timor-Leste	TRUE	SEARO	calendar_view	2020-2030	13000 (9500-17000)
TON	Tonga	FALSE	WPRO	calendar_view	2020-2030	190 (130-310)
TUN	Tunisia	FALSE	EMRO	calendar_view	2020-2030	4700 (1900-8700)
TUV	Tuvalu	FALSE	WPRO	calendar_view	2020-2030	17 (8.3-33)
TZA	Tanzania, United Republic of	TRUE	AFRO	calendar_view	2020-2030	840000 (4400-1200000)
UGA	Uganda	TRUE	AFRO	calendar_view	2020-2030	600000 (330000-930000)
UKR	Ukraine	TRUE	EURO	calendar_view	2020-2030	7800 (4200-13000)
UZB	Uzbekistan	TRUE	EURO	calendar_view	2020-2030	34000 (20000-51000)
VNM	Viet Nam	TRUE	WPRO	calendar_view	2020-2030	360000 (200000-510000)
VUT	Vanuatu	FALSE	WPRO	calendar_view	2020-2030	320 (240-450)
WSM	Samoa	FALSE	WPRO	calendar_view	2020-2030	270 (190-390)
XK	Kosovo	FALSE	EURO	calendar_view	2020-2030	72 (-37-200)
YEM	Yemen	TRUE	EMRO	calendar_view	2020-2030	220000 (130000-320000)
ZMB	Zambia	TRUE	AFRO	calendar_view	2020-2030	300000 (85000-430000)
ZWE	Zimbabwe	TRUE	AFRO	calendar_view	2020-2030	280000 (75000-370000)

## Sheet: Page 1 f
country	country_name	gavi73	who_region	view	time	deaths_averted
AFG	Afghanistan	TRUE	EMRO	calendar_view	2000-2030	1200000 (760000-1600000)
AGO	Angola	TRUE	AFRO	calendar_view	2000-2030	1100000 (880000-1300000)
ALB	Albania	FALSE	EURO	calendar_view	2000-2030	3500 (1900-5600)
ARM	Armenia	TRUE	EURO	calendar_view	2000-2030	3200 (1500-5400)
AZE	Azerbaijan	TRUE	EURO	calendar_view	2000-2030	17000 (8500-26000)
BDI	Burundi	TRUE	AFRO	calendar_view	2000-2030	490000 (310000-600000)
BEN	Benin	TRUE	AFRO	calendar_view	2000-2030	440000 (140000-740000)
BFA	Burkina Faso	TRUE	AFRO	calendar_view	2000-2030	970000 (340000-1200000)
BGD	Bangladesh	TRUE	SEARO	calendar_view	2000-2030	1500000 (930000-1800000)
BIH	Bosnia and Herzegovina	FALSE	EURO	calendar_view	2000-2030	1500 (540-2800)
BLZ	Belize	FALSE	PAHO	calendar_view	2000-2030	1300 (150-3000)
BOL	Bolivia, Plurinational State of	TRUE	PAHO	calendar_view	2000-2030	65000 (14000-120000)
BTN	Bhutan	TRUE	SEARO	calendar_view	2000-2030	3900 (2400-4900)
CAF	Central African Republic	TRUE	AFRO	calendar_view	2000-2030	180000 (150000-230000)
CHN	China	FALSE	WPRO	calendar_view	2000-2030	1200000 (660000-2100000)
CIV	Cote d'Ivoire	TRUE	AFRO	calendar_view	2000-2030	1100000 (910000-1500000)
CMR	Cameroon	TRUE	AFRO	calendar_view	2000-2030	840000 (610000-1000000)
COD	Congo, the Democratic Republic of the	TRUE	AFRO	calendar_view	2000-2030	3800000 (3100000-4700000)
COG	Congo	TRUE	AFRO	calendar_view	2000-2030	180000 (150000-240000)
COM	Comoros	TRUE	AFRO	calendar_view	2000-2030	26000 (18000-30000)
CPV	Cabo Verde	FALSE	AFRO	calendar_view	2000-2030	6700 (4800-10000)
CUB	Cuba	TRUE	PAHO	calendar_view	2000-2030	21000 (2000-47000)
DJI	Djibouti	TRUE	EMRO	calendar_view	2000-2030	14000 (11000-19000)
EGY	Egypt	FALSE	EMRO	calendar_view	2000-2030	410000 (120000-640000)
ERI	Eritrea	TRUE	AFRO	calendar_view	2000-2030	210000 (130000-250000)
ETH	Ethiopia	TRUE	AFRO	calendar_view	2000-2030	3000000 (2400000-4100000)
FJI	Fiji	FALSE	WPRO	calendar_view	2000-2030	4500 (3200-6800)
FSM	Micronesia, Federated States of	FALSE	WPRO	calendar_view	2000-2030	850 (440-1600)
GEO	Georgia	TRUE	EURO	calendar_view	2000-2030	3700 (1900-6400)
GHA	Ghana	TRUE	AFRO	calendar_view	2000-2030	1100000 (780000-1300000)
GIN	Guinea	TRUE	AFRO	calendar_view	2000-2030	740000 (470000-930000)
GMB	Gambia	TRUE	AFRO	calendar_view	2000-2030	140000 (87000-170000)
GNB	Guinea-Bissau	TRUE	AFRO	calendar_view	2000-2030	110000 (77000-130000)
GTM	Guatemala	FALSE	PAHO	calendar_view	2000-2030	81000 (18000-160000)
GUY	Guyana	TRUE	PAHO	calendar_view	2000-2030	2900 (680-6200)
HND	Honduras	TRUE	PAHO	calendar_view	2000-2030	66000 (8400-150000)
HTI	Haiti	TRUE	PAHO	calendar_view	2000-2030	110000 (16000-240000)
IDN	Indonesia	TRUE	SEARO	calendar_view	2000-2030	3000000 (2300000-4400000)
IND	India	TRUE	SEARO	calendar_view	2000-2030	10000000 (7100000-12000000)
IRQ	Iraq	FALSE	EMRO	calendar_view	2000-2030	300000 (190000-360000)
KEN	Kenya	TRUE	AFRO	calendar_view	2000-2030	1400000 (1100000-1900000)
KGZ	Kyrgyzstan	TRUE	EURO	calendar_view	2000-2030	14000 (7400-22000)
KHM	Cambodia	TRUE	WPRO	calendar_view	2000-2030	240000 (150000-330000)
KIR	Kiribati	TRUE	WPRO	calendar_view	2000-2030	1100 (580-1900)
LAO	Lao People's Democratic Republic	TRUE	WPRO	calendar_view	2000-2030	150000 (110000-200000)
LBR	Liberia	TRUE	AFRO	calendar_view	2000-2030	270000 (160000-330000)
LKA	Sri Lanka	TRUE	SEARO	calendar_view	2000-2030	81000 (44000-100000)
LSO	Lesotho	TRUE	AFRO	calendar_view	2000-2030	68000 (34000-93000)
MAR	Morocco	FALSE	EMRO	calendar_view	2000-2030	120000 (35000-260000)
MDA	Moldova, Republic of	TRUE	EURO	calendar_view	2000-2030	2500 (1400-4100)
MDG	Madagascar	TRUE	AFRO	calendar_view	2000-2030	800000 (620000-1000000)
MHL	Marshall Islands	FALSE	WPRO	calendar_view	2000-2030	250 (170-370)
MLI	Mali	TRUE	AFRO	calendar_view	2000-2030	1100000 (750000-1300000)
MMR	Myanmar	TRUE	SEARO	calendar_view	2000-2030	1100000 (280000-1300000)
MNG	Mongolia	TRUE	WPRO	calendar_view	2000-2030	16000 (7400-22000)
MOZ	Mozambique	TRUE	AFRO	calendar_view	2000-2030	1300000 (800000-1700000)
MRT	Mauritania	TRUE	AFRO	calendar_view	2000-2030	210000 (110000-270000)
MWI	Malawi	TRUE	AFRO	calendar_view	2000-2030	440000 (260000-600000)
NER	Niger	TRUE	AFRO	calendar_view	2000-2030	1200000 (910000-1500000)
NGA	Nigeria	TRUE	AFRO	calendar_view	2000-2030	7700000 (6400000-10000000)
NIC	Nicaragua	TRUE	PAHO	calendar_view	2000-2030	43000 (6700-95000)
NPL	Nepal	TRUE	SEARO	calendar_view	2000-2030	410000 (300000-540000)
PAK	Pakistan	TRUE	EMRO	calendar_view	2000-2030	2400000 (1700000-2900000)
PHL	Philippines	FALSE	WPRO	calendar_view	2000-2030	610000 (430000-760000)
PNG	Papua New Guinea	TRUE	WPRO	calendar_view	2000-2030	140000 (93000-170000)
PRK	Korea, Democratic People's Republic of	TRUE	SEARO	calendar_view	2000-2030	180000 (16000-440000)
PRY	Paraguay	FALSE	PAHO	calendar_view	2000-2030	25000 (5200-54000)
PSE	Palestine, State of	FALSE	PAHO	calendar_view	2000-2030	14000 (500-34000)
RWA	Rwanda	TRUE	AFRO	calendar_view	2000-2030	450000 (320000-610000)
SDN	Sudan	TRUE	EMRO	calendar_view	2000-2030	1200000 (530000-1500000)
SEN	Senegal	TRUE	AFRO	calendar_view	2000-2030	790000 (360000-990000)
SLB	Solomon Islands	TRUE	WPRO	calendar_view	2000-2030	4300 (2700-6500)
SLE	Sierra Leone	TRUE	AFRO	calendar_view	2000-2030	430000 (290000-540000)
SLV	El Salvador	FALSE	PAHO	calendar_view	2000-2030	22000 (4400-48000)
SOM	Somalia	TRUE	EMRO	calendar_view	2000-2030	670000 (540000-820000)
SSD	South Sudan	TRUE	AFRO	calendar_view	2000-2030	190000 (11000-440000)
STP	Sao Tome and Principe	TRUE	AFRO	calendar_view	2000-2030	4800 (1500-8000)
SWZ	Swaziland	FALSE	AFRO	calendar_view	2000-2030	7500 (4400-9700)
SYR	Syrian Arab Republic	FALSE	EMRO	calendar_view	2000-2030	31000 (14000-57000)
TCD	Chad	TRUE	AFRO	calendar_view	2000-2030	640000 (500000-800000)
TGO	Togo	TRUE	AFRO	calendar_view	2000-2030	260000 (82000-440000)
TJK	Tajikistan	TRUE	EURO	calendar_view	2000-2030	40000 (19000-64000)
TKM	Turkmenistan	FALSE	EURO	calendar_view	2000-2030	23000 (7700-44000)
TLS	Timor-Leste	TRUE	SEARO	calendar_view	2000-2030	25000 (21000-34000)
TON	Tonga	FALSE	WPRO	calendar_view	2000-2030	520 (370-810)
TUN	Tunisia	FALSE	EMRO	calendar_view	2000-2030	13000 (5500-24000)
TUV	Tuvalu	FALSE	WPRO	calendar_view	2000-2030	45 (19-88)
TZA	Tanzania, United Republic of	TRUE	AFRO	calendar_view	2000-2030	1900000 (1000000-2600000)
UGA	Uganda	TRUE	AFRO	calendar_view	2000-2030	1400000 (1000000-2100000)
UKR	Ukraine	TRUE	EURO	calendar_view	2000-2030	20000 (11000-33000)
UZB	Uzbekistan	TRUE	EURO	calendar_view	2000-2030	71000 (44000-110000)
VNM	Viet Nam	TRUE	WPRO	calendar_view	2000-2030	950000 (580000-1400000)
VUT	Vanuatu	FALSE	WPRO	calendar_view	2000-2030	820 (650-1100)
WSM	Samoa	FALSE	WPRO	calendar_view	2000-2030	770 (600-1100)
XK	Kosovo	FALSE	EURO	calendar_view	2000-2030	200 (-82-540)
YEM	Yemen	TRUE	EMRO	calendar_view	2000-2030	520000 (370000-780000)
ZMB	Zambia	TRUE	AFRO	calendar_view	2000-2030	710000 (470000-960000)
ZWE	Zimbabwe	TRUE	AFRO	calendar_view	2000-2030	740000 (480000-940000)

## Sheet: Page 1 g
country	country_name	gavi73	who_region	view	time	deaths_averted
AFG	Afghanistan	TRUE	EMRO	cohort_view	2000-2019	830000 (520000-1200000)
AGO	Angola	TRUE	AFRO	cohort_view	2000-2019	980000 (750000-1300000)
ALB	Albania	FALSE	EURO	cohort_view	2000-2019	20000 (6800-40000)
ARM	Armenia	TRUE	EURO	cohort_view	2000-2019	8900 (4900-18000)
AZE	Azerbaijan	TRUE	EURO	cohort_view	2000-2019	45000 (25000-97000)
BDI	Burundi	TRUE	AFRO	cohort_view	2000-2019	350000 (250000-420000)
BEN	Benin	TRUE	AFRO	cohort_view	2000-2019	490000 (230000-770000)
BFA	Burkina Faso	TRUE	AFRO	cohort_view	2000-2019	990000 (640000-1400000)
BGD	Bangladesh	TRUE	SEARO	cohort_view	2000-2019	1400000 (990000-1800000)
BIH	Bosnia and Herzegovina	FALSE	EURO	cohort_view	2000-2019	6400 (2500-21000)
BLZ	Belize	FALSE	PAHO	cohort_view	2000-2019	880 (110-2000)
BOL	Bolivia, Plurinational State of	TRUE	PAHO	cohort_view	2000-2019	120000 (44000-290000)
BTN	Bhutan	TRUE	SEARO	cohort_view	2000-2019	8400 (4300-17000)
CAF	Central African Republic	TRUE	AFRO	cohort_view	2000-2019	160000 (120000-210000)
CHN	China	FALSE	WPRO	cohort_view	2000-2019	7700000 (2000000-14000000)
CIV	Cote d'Ivoire	TRUE	AFRO	cohort_view	2000-2019	1200000 (820000-1800000)
CMR	Cameroon	TRUE	AFRO	cohort_view	2000-2019	880000 (630000-1200000)
COD	Congo, the Democratic Republic of the	TRUE	AFRO	cohort_view	2000-2019	3100000 (2400000-4200000)
COG	Congo	TRUE	AFRO	cohort_view	2000-2019	190000 (140000-260000)
COM	Comoros	TRUE	AFRO	cohort_view	2000-2019	22000 (17000-31000)
CPV	Cabo Verde	FALSE	AFRO	cohort_view	2000-2019	11000 (6500-20000)
CUB	Cuba	TRUE	PAHO	cohort_view	2000-2019	20000 (6400-38000)
DJI	Djibouti	TRUE	EMRO	cohort_view	2000-2019	13000 (9100-19000)
EGY	Egypt	FALSE	EMRO	cohort_view	2000-2019	450000 (230000-660000)
ERI	Eritrea	TRUE	AFRO	cohort_view	2000-2019	170000 (110000-230000)
ETH	Ethiopia	TRUE	AFRO	cohort_view	2000-2019	2300000 (1800000-3000000)
FJI	Fiji	FALSE	WPRO	cohort_view	2000-2019	6700 (3200-12000)
FSM	Micronesia, Federated States of	FALSE	WPRO	cohort_view	2000-2019	2700 (1000-3900)
GEO	Georgia	TRUE	EURO	cohort_view	2000-2019	11000 (6000-25000)
GHA	Ghana	TRUE	AFRO	cohort_view	2000-2019	1300000 (880000-1800000)
GIN	Guinea	TRUE	AFRO	cohort_view	2000-2019	660000 (460000-900000)
GMB	Gambia	TRUE	AFRO	cohort_view	2000-2019	150000 (100000-210000)
GNB	Guinea-Bissau	TRUE	AFRO	cohort_view	2000-2019	110000 (77000-140000)
GTM	Guatemala	FALSE	PAHO	cohort_view	2000-2019	54000 (12000-110000)
GUY	Guyana	TRUE	PAHO	cohort_view	2000-2019	5700 (2000-14000)
HND	Honduras	TRUE	PAHO	cohort_view	2000-2019	73000 (21000-160000)
HTI	Haiti	TRUE	PAHO	cohort_view	2000-2019	79000 (14000-160000)
IDN	Indonesia	TRUE	SEARO	cohort_view	2000-2019	4500000 (2600000-6400000)
IND	India	TRUE	SEARO	cohort_view	2000-2019	7600000 (5400000-10000000)
IRQ	Iraq	FALSE	EMRO	cohort_view	2000-2019	330000 (200000-790000)
KEN	Kenya	TRUE	AFRO	cohort_view	2000-2019	1000000 (780000-1400000)
KGZ	Kyrgyzstan	TRUE	EURO	cohort_view	2000-2019	74000 (26000-130000)
KHM	Cambodia	TRUE	WPRO	cohort_view	2000-2019	220000 (160000-300000)
KIR	Kiribati	TRUE	WPRO	cohort_view	2000-2019	3900 (1100-7200)
LAO	Lao People's Democratic Republic	TRUE	WPRO	cohort_view	2000-2019	110000 (88000-150000)
LBR	Liberia	TRUE	AFRO	cohort_view	2000-2019	260000 (190000-360000)
LKA	Sri Lanka	TRUE	SEARO	cohort_view	2000-2019	160000 (59000-280000)
LSO	Lesotho	TRUE	AFRO	cohort_view	2000-2019	61000 (36000-84000)
MAR	Morocco	FALSE	EMRO	cohort_view	2000-2019	120000 (23000-260000)
MDA	Moldova, Republic of	TRUE	EURO	cohort_view	2000-2019	28000 (3200-73000)
MDG	Madagascar	TRUE	AFRO	cohort_view	2000-2019	630000 (500000-800000)
MHL	Marshall Islands	FALSE	WPRO	cohort_view	2000-2019	1200 (490-1800)
MLI	Mali	TRUE	AFRO	cohort_view	2000-2019	1100000 (750000-1400000)
MMR	Myanmar	TRUE	SEARO	cohort_view	2000-2019	910000 (500000-1200000)
MNG	Mongolia	TRUE	WPRO	cohort_view	2000-2019	35000 (19000-62000)
MOZ	Mozambique	TRUE	AFRO	cohort_view	2000-2019	1000000 (800000-1300000)
MRT	Mauritania	TRUE	AFRO	cohort_view	2000-2019	170000 (120000-210000)
MWI	Malawi	TRUE	AFRO	cohort_view	2000-2019	400000 (310000-530000)
NER	Niger	TRUE	AFRO	cohort_view	2000-2019	850000 (630000-1100000)
NGA	Nigeria	TRUE	AFRO	cohort_view	2000-2019	7400000 (5200000-10000000)
NIC	Nicaragua	TRUE	PAHO	cohort_view	2000-2019	43000 (15000-79000)
NPL	Nepal	TRUE	SEARO	cohort_view	2000-2019	360000 (280000-520000)
PAK	Pakistan	TRUE	EMRO	cohort_view	2000-2019	1800000 (1300000-2200000)
PHL	Philippines	FALSE	WPRO	cohort_view	2000-2019	1300000 (680000-2200000)
PNG	Papua New Guinea	TRUE	WPRO	cohort_view	2000-2019	160000 (110000-250000)
PRK	Korea, Democratic People's Republic of	TRUE	SEARO	cohort_view	2000-2019	310000 (100000-570000)
PRY	Paraguay	FALSE	PAHO	cohort_view	2000-2019	22000 (4100-57000)
PSE	Palestine, State of	FALSE	PAHO	cohort_view	2000-2019	58000 (9600-140000)
RWA	Rwanda	TRUE	AFRO	cohort_view	2000-2019	380000 (290000-480000)
SDN	Sudan	TRUE	EMRO	cohort_view	2000-2019	890000 (550000-1100000)
SEN	Senegal	TRUE	AFRO	cohort_view	2000-2019	920000 (600000-1300000)
SLB	Solomon Islands	TRUE	WPRO	cohort_view	2000-2019	17000 (7200-28000)
SLE	Sierra Leone	TRUE	AFRO	cohort_view	2000-2019	430000 (300000-600000)
SLV	El Salvador	FALSE	PAHO	cohort_view	2000-2019	17000 (4400-34000)
SOM	Somalia	TRUE	EMRO	cohort_view	2000-2019	340000 (260000-470000)
SSD	South Sudan	TRUE	AFRO	cohort_view	2000-2019	120000 (26000-240000)
STP	Sao Tome and Principe	TRUE	AFRO	cohort_view	2000-2019	5300 (2300-8500)
SWZ	Swaziland	FALSE	AFRO	cohort_view	2000-2019	22000 (8300-59000)
SYR	Syrian Arab Republic	FALSE	EMRO	cohort_view	2000-2019	380000 (38000-900000)
TCD	Chad	TRUE	AFRO	cohort_view	2000-2019	440000 (350000-560000)
TGO	Togo	TRUE	AFRO	cohort_view	2000-2019	290000 (130000-470000)
TJK	Tajikistan	TRUE	EURO	cohort_view	2000-2019	77000 (38000-210000)
TKM	Turkmenistan	FALSE	EURO	cohort_view	2000-2019	80000 (20000-130000)
TLS	Timor-Leste	TRUE	SEARO	cohort_view	2000-2019	21000 (13000-31000)
TON	Tonga	FALSE	WPRO	cohort_view	2000-2019	2200 (1000-3700)
TUN	Tunisia	FALSE	EMRO	cohort_view	2000-2019	53000 (17000-110000)
TUV	Tuvalu	FALSE	WPRO	cohort_view	2000-2019	120 (25-290)
TZA	Tanzania, United Republic of	TRUE	AFRO	cohort_view	2000-2019	1600000 (1200000-2100000)
UGA	Uganda	TRUE	AFRO	cohort_view	2000-2019	1300000 (1000000-1800000)
UKR	Ukraine	TRUE	EURO	cohort_view	2000-2019	100000 (22000-370000)
UZB	Uzbekistan	TRUE	EURO	cohort_view	2000-2019	420000 (110000-800000)
VNM	Viet Nam	TRUE	WPRO	cohort_view	2000-2019	1300000 (890000-1700000)
VUT	Vanuatu	FALSE	WPRO	cohort_view	2000-2019	4900 (1600-12000)
WSM	Samoa	FALSE	WPRO	cohort_view	2000-2019	2000 (1000-4600)
XK	Kosovo	FALSE	EURO	cohort_view	2000-2019	2900 (410-9700)
YEM	Yemen	TRUE	EMRO	cohort_view	2000-2019	370000 (270000-510000)
ZMB	Zambia	TRUE	AFRO	cohort_view	2000-2019	520000 (430000-670000)
ZWE	Zimbabwe	TRUE	AFRO	cohort_view	2000-2019	700000 (520000-870000)

## Sheet: Page 1 h
country	country_name	gavi73	who_region	view	time	deaths_averted
AFG	Afghanistan	TRUE	EMRO	cohort_view	2020-2030	670000 (350000-1100000)
AGO	Angola	TRUE	AFRO	cohort_view	2020-2030	1100000 (770000-1500000)
ALB	Albania	FALSE	EURO	cohort_view	2020-2030	8400 (3100-16000)
ARM	Armenia	TRUE	EURO	cohort_view	2020-2030	3900 (1900-8200)
AZE	Azerbaijan	TRUE	EURO	cohort_view	2020-2030	28000 (14000-62000)
BDI	Burundi	TRUE	AFRO	cohort_view	2020-2030	290000 (160000-370000)
BEN	Benin	TRUE	AFRO	cohort_view	2020-2030	410000 (180000-690000)
BFA	Burkina Faso	TRUE	AFRO	cohort_view	2020-2030	830000 (420000-1200000)
BGD	Bangladesh	TRUE	SEARO	cohort_view	2020-2030	880000 (560000-1300000)
BIH	Bosnia and Herzegovina	FALSE	EURO	cohort_view	2020-2030	3400 (830-12000)
BLZ	Belize	FALSE	PAHO	cohort_view	2020-2030	520 (57-1200)
BOL	Bolivia, Plurinational State of	TRUE	PAHO	cohort_view	2020-2030	84000 (31000-230000)
BTN	Bhutan	TRUE	SEARO	cohort_view	2020-2030	5000 (2500-11000)
CAF	Central African Republic	TRUE	AFRO	cohort_view	2020-2030	150000 (90000-190000)
CHN	China	FALSE	WPRO	cohort_view	2020-2030	3500000 (970000-5800000)
CIV	Cote d'Ivoire	TRUE	AFRO	cohort_view	2020-2030	900000 (590000-1300000)
CMR	Cameroon	TRUE	AFRO	cohort_view	2020-2030	690000 (430000-950000)
COD	Congo, the Democratic Republic of the	TRUE	AFRO	cohort_view	2020-2030	3000000 (2100000-4500000)
COG	Congo	TRUE	AFRO	cohort_view	2020-2030	170000 (110000-240000)
COM	Comoros	TRUE	AFRO	cohort_view	2020-2030	18000 (12000-29000)
CPV	Cabo Verde	FALSE	AFRO	cohort_view	2020-2030	6300 (3500-13000)
CUB	Cuba	TRUE	PAHO	cohort_view	2020-2030	11000 (4000-20000)
DJI	Djibouti	TRUE	EMRO	cohort_view	2020-2030	9500 (6000-15000)
EGY	Egypt	FALSE	EMRO	cohort_view	2020-2030	270000 (110000-390000)
ERI	Eritrea	TRUE	AFRO	cohort_view	2020-2030	110000 (53000-160000)
ETH	Ethiopia	TRUE	AFRO	cohort_view	2020-2030	1800000 (1300000-2300000)
FJI	Fiji	FALSE	WPRO	cohort_view	2020-2030	3200 (1600-5400)
FSM	Micronesia, Federated States of	FALSE	WPRO	cohort_view	2020-2030	1500 (530-2300)
GEO	Georgia	TRUE	EURO	cohort_view	2020-2030	5900 (3000-14000)
GHA	Ghana	TRUE	AFRO	cohort_view	2020-2030	740000 (490000-1000000)
GIN	Guinea	TRUE	AFRO	cohort_view	2020-2030	650000 (400000-920000)
GMB	Gambia	TRUE	AFRO	cohort_view	2020-2030	110000 (69000-160000)
GNB	Guinea-Bissau	TRUE	AFRO	cohort_view	2020-2030	90000 (56000-120000)
GTM	Guatemala	FALSE	PAHO	cohort_view	2020-2030	37000 (9400-71000)
GUY	Guyana	TRUE	PAHO	cohort_view	2020-2030	3600 (1300-9900)
HND	Honduras	TRUE	PAHO	cohort_view	2020-2030	42000 (13000-95000)
HTI	Haiti	TRUE	PAHO	cohort_view	2020-2030	71000 (21000-140000)
IDN	Indonesia	TRUE	SEARO	cohort_view	2020-2030	3000000 (1700000-4400000)
IND	India	TRUE	SEARO	cohort_view	2020-2030	7300000 (5100000-11000000)
IRQ	Iraq	FALSE	EMRO	cohort_view	2020-2030	260000 (130000-700000)
KEN	Kenya	TRUE	AFRO	cohort_view	2020-2030	670000 (330000-940000)
KGZ	Kyrgyzstan	TRUE	EURO	cohort_view	2020-2030	47000 (17000-83000)
KHM	Cambodia	TRUE	WPRO	cohort_view	2020-2030	150000 (76000-200000)
KIR	Kiribati	TRUE	WPRO	cohort_view	2020-2030	2700 (770-4800)
LAO	Lao People's Democratic Republic	TRUE	WPRO	cohort_view	2020-2030	74000 (43000-98000)
LBR	Liberia	TRUE	AFRO	cohort_view	2020-2030	240000 (140000-330000)
LKA	Sri Lanka	TRUE	SEARO	cohort_view	2020-2030	83000 (30000-150000)
LSO	Lesotho	TRUE	AFRO	cohort_view	2020-2030	41000 (27000-63000)
MAR	Morocco	FALSE	EMRO	cohort_view	2020-2030	66000 (15000-140000)
MDA	Moldova, Republic of	TRUE	EURO	cohort_view	2020-2030	12000 (1500-32000)
MDG	Madagascar	TRUE	AFRO	cohort_view	2020-2030	560000 (380000-710000)
MHL	Marshall Islands	FALSE	WPRO	cohort_view	2020-2030	670 (250-1100)
MLI	Mali	TRUE	AFRO	cohort_view	2020-2030	950000 (600000-1300000)
MMR	Myanmar	TRUE	SEARO	cohort_view	2020-2030	570000 (140000-860000)
MNG	Mongolia	TRUE	WPRO	cohort_view	2020-2030	19000 (11000-37000)
MOZ	Mozambique	TRUE	AFRO	cohort_view	2020-2030	870000 (450000-1200000)
MRT	Mauritania	TRUE	AFRO	cohort_view	2020-2030	180000 (97000-240000)
MWI	Malawi	TRUE	AFRO	cohort_view	2020-2030	300000 (160000-410000)
NER	Niger	TRUE	AFRO	cohort_view	2020-2030	1000000 (700000-1500000)
NGA	Nigeria	TRUE	AFRO	cohort_view	2020-2030	7100000 (4500000-10000000)
NIC	Nicaragua	TRUE	PAHO	cohort_view	2020-2030	23000 (8600-41000)
NPL	Nepal	TRUE	SEARO	cohort_view	2020-2030	230000 (140000-380000)
PAK	Pakistan	TRUE	EMRO	cohort_view	2020-2030	1400000 (960000-1800000)
PHL	Philippines	FALSE	WPRO	cohort_view	2020-2030	910000 (480000-1800000)
PNG	Papua New Guinea	TRUE	WPRO	cohort_view	2020-2030	130000 (79000-210000)
PRK	Korea, Democratic People's Republic of	TRUE	SEARO	cohort_view	2020-2030	190000 (74000-370000)
PRY	Paraguay	FALSE	PAHO	cohort_view	2020-2030	14000 (3000-34000)
PSE	Palestine, State of	FALSE	PAHO	cohort_view	2020-2030	42000 (6100-110000)
RWA	Rwanda	TRUE	AFRO	cohort_view	2020-2030	240000 (120000-320000)
SDN	Sudan	TRUE	EMRO	cohort_view	2020-2030	670000 (300000-880000)
SEN	Senegal	TRUE	AFRO	cohort_view	2020-2030	750000 (440000-1100000)
SLB	Solomon Islands	TRUE	WPRO	cohort_view	2020-2030	11000 (4800-20000)
SLE	Sierra Leone	TRUE	AFRO	cohort_view	2020-2030	330000 (200000-460000)
SLV	El Salvador	FALSE	PAHO	cohort_view	2020-2030	8100 (1900-17000)
SOM	Somalia	TRUE	EMRO	cohort_view	2020-2030	490000 (350000-630000)
SSD	South Sudan	TRUE	AFRO	cohort_view	2020-2030	190000 (57000-380000)
STP	Sao Tome and Principe	TRUE	AFRO	cohort_view	2020-2030	4500 (1900-8000)
SWZ	Swaziland	FALSE	AFRO	cohort_view	2020-2030	13000 (5400-38000)
SYR	Syrian Arab Republic	FALSE	EMRO	cohort_view	2020-2030	210000 (15000-510000)
TCD	Chad	TRUE	AFRO	cohort_view	2020-2030	510000 (330000-780000)
TGO	Togo	TRUE	AFRO	cohort_view	2020-2030	260000 (120000-420000)
TJK	Tajikistan	TRUE	EURO	cohort_view	2020-2030	58000 (28000-170000)
TKM	Turkmenistan	FALSE	EURO	cohort_view	2020-2030	49000 (12000-85000)
TLS	Timor-Leste	TRUE	SEARO	cohort_view	2020-2030	22000 (13000-32000)
TON	Tonga	FALSE	WPRO	cohort_view	2020-2030	1200 (520-2000)
TUN	Tunisia	FALSE	EMRO	cohort_view	2020-2030	26000 (8500-53000)
TUV	Tuvalu	FALSE	WPRO	cohort_view	2020-2030	61 (9.1-170)
TZA	Tanzania, United Republic of	TRUE	AFRO	cohort_view	2020-2030	1300000 (600000-1700000)
UGA	Uganda	TRUE	AFRO	cohort_view	2020-2030	1200000 (740000-1800000)
UKR	Ukraine	TRUE	EURO	cohort_view	2020-2030	66000 (15000-220000)
UZB	Uzbekistan	TRUE	EURO	cohort_view	2020-2030	270000 (69000-520000)
VNM	Viet Nam	TRUE	WPRO	cohort_view	2020-2030	780000 (560000-1000000)
VUT	Vanuatu	FALSE	WPRO	cohort_view	2020-2030	2700 (990-7700)
WSM	Samoa	FALSE	WPRO	cohort_view	2020-2030	1000 (470-2700)
XK	Kosovo	FALSE	EURO	cohort_view	2020-2030	1600 (84-5900)
YEM	Yemen	TRUE	EMRO	cohort_view	2020-2030	260000 (160000-360000)
ZMB	Zambia	TRUE	AFRO	cohort_view	2020-2030	420000 (240000-570000)
ZWE	Zimbabwe	TRUE	AFRO	cohort_view	2020-2030	430000 (230000-580000)

## Sheet: Page 1 i
country	country_name	gavi73	who_region	view	time	deaths_averted
AFG	Afghanistan	TRUE	EMRO	cohort_view	2000-2030	1500000 (910000-2200000)
AGO	Angola	TRUE	AFRO	cohort_view	2000-2030	2100000 (1500000-2700000)
ALB	Albania	FALSE	EURO	cohort_view	2000-2030	28000 (9900-56000)
ARM	Armenia	TRUE	EURO	cohort_view	2000-2030	13000 (6900-26000)
AZE	Azerbaijan	TRUE	EURO	cohort_view	2000-2030	73000 (40000-160000)
BDI	Burundi	TRUE	AFRO	cohort_view	2000-2030	640000 (430000-780000)
BEN	Benin	TRUE	AFRO	cohort_view	2000-2030	910000 (420000-1400000)
BFA	Burkina Faso	TRUE	AFRO	cohort_view	2000-2030	1800000 (1100000-2500000)
BGD	Bangladesh	TRUE	SEARO	cohort_view	2000-2030	2300000 (1600000-3000000)
BIH	Bosnia and Herzegovina	FALSE	EURO	cohort_view	2000-2030	9700 (3300-33000)
BLZ	Belize	FALSE	PAHO	cohort_view	2000-2030	1400 (170-3200)
BOL	Bolivia, Plurinational State of	TRUE	PAHO	cohort_view	2000-2030	200000 (76000-510000)
BTN	Bhutan	TRUE	SEARO	cohort_view	2000-2030	13000 (6800-29000)
CAF	Central African Republic	TRUE	AFRO	cohort_view	2000-2030	310000 (210000-400000)
CHN	China	FALSE	WPRO	cohort_view	2000-2030	11000000 (3000000-19000000)
CIV	Cote d'Ivoire	TRUE	AFRO	cohort_view	2000-2030	2100000 (1400000-3000000)
CMR	Cameroon	TRUE	AFRO	cohort_view	2000-2030	1600000 (1100000-2100000)
COD	Congo, the Democratic Republic of the	TRUE	AFRO	cohort_view	2000-2030	6100000 (4600000-8600000)
COG	Congo	TRUE	AFRO	cohort_view	2000-2030	360000 (250000-490000)
COM	Comoros	TRUE	AFRO	cohort_view	2000-2030	40000 (29000-59000)
CPV	Cabo Verde	FALSE	AFRO	cohort_view	2000-2030	17000 (10000-32000)
CUB	Cuba	TRUE	PAHO	cohort_view	2000-2030	31000 (10000-58000)
DJI	Djibouti	TRUE	EMRO	cohort_view	2000-2030	22000 (15000-34000)
EGY	Egypt	FALSE	EMRO	cohort_view	2000-2030	710000 (350000-1000000)
ERI	Eritrea	TRUE	AFRO	cohort_view	2000-2030	280000 (180000-390000)
ETH	Ethiopia	TRUE	AFRO	cohort_view	2000-2030	4100000 (3200000-5200000)
FJI	Fiji	FALSE	WPRO	cohort_view	2000-2030	9900 (4700-17000)
FSM	Micronesia, Federated States of	FALSE	WPRO	cohort_view	2000-2030	4100 (1600-6200)
GEO	Georgia	TRUE	EURO	cohort_view	2000-2030	17000 (9200-39000)
GHA	Ghana	TRUE	AFRO	cohort_view	2000-2030	2000000 (1400000-2800000)
GIN	Guinea	TRUE	AFRO	cohort_view	2000-2030	1300000 (860000-1800000)
GMB	Gambia	TRUE	AFRO	cohort_view	2000-2030	260000 (170000-360000)
GNB	Guinea-Bissau	TRUE	AFRO	cohort_view	2000-2030	200000 (140000-270000)
GTM	Guatemala	FALSE	PAHO	cohort_view	2000-2030	91000 (22000-180000)
GUY	Guyana	TRUE	PAHO	cohort_view	2000-2030	9300 (3400-24000)
HND	Honduras	TRUE	PAHO	cohort_view	2000-2030	120000 (34000-260000)
HTI	Haiti	TRUE	PAHO	cohort_view	2000-2030	150000 (36000-300000)
IDN	Indonesia	TRUE	SEARO	cohort_view	2000-2030	7500000 (4300000-11000000)
IND	India	TRUE	SEARO	cohort_view	2000-2030	15000000 (11000000-21000000)
IRQ	Iraq	FALSE	EMRO	cohort_view	2000-2030	590000 (330000-1500000)
KEN	Kenya	TRUE	AFRO	cohort_view	2000-2030	1700000 (1300000-2300000)
KGZ	Kyrgyzstan	TRUE	EURO	cohort_view	2000-2030	120000 (43000-210000)
KHM	Cambodia	TRUE	WPRO	cohort_view	2000-2030	370000 (250000-490000)
KIR	Kiribati	TRUE	WPRO	cohort_view	2000-2030	6600 (1900-12000)
LAO	Lao People's Democratic Republic	TRUE	WPRO	cohort_view	2000-2030	190000 (140000-250000)
LBR	Liberia	TRUE	AFRO	cohort_view	2000-2030	500000 (330000-690000)
LKA	Sri Lanka	TRUE	SEARO	cohort_view	2000-2030	240000 (89000-420000)
LSO	Lesotho	TRUE	AFRO	cohort_view	2000-2030	100000 (63000-150000)
MAR	Morocco	FALSE	EMRO	cohort_view	2000-2030	190000 (38000-390000)
MDA	Moldova, Republic of	TRUE	EURO	cohort_view	2000-2030	40000 (4700-110000)
MDG	Madagascar	TRUE	AFRO	cohort_view	2000-2030	1200000 (920000-1500000)
MHL	Marshall Islands	FALSE	WPRO	cohort_view	2000-2030	1800 (750-2900)
MLI	Mali	TRUE	AFRO	cohort_view	2000-2030	2000000 (1400000-2700000)
MMR	Myanmar	TRUE	SEARO	cohort_view	2000-2030	1500000 (640000-2100000)
MNG	Mongolia	TRUE	WPRO	cohort_view	2000-2030	54000 (30000-99000)
MOZ	Mozambique	TRUE	AFRO	cohort_view	2000-2030	1900000 (1400000-2400000)
MRT	Mauritania	TRUE	AFRO	cohort_view	2000-2030	350000 (220000-430000)
MWI	Malawi	TRUE	AFRO	cohort_view	2000-2030	700000 (510000-940000)
NER	Niger	TRUE	AFRO	cohort_view	2000-2030	1900000 (1300000-2500000)
NGA	Nigeria	TRUE	AFRO	cohort_view	2000-2030	15000000 (9700000-20000000)
NIC	Nicaragua	TRUE	PAHO	cohort_view	2000-2030	66000 (23000-120000)
NPL	Nepal	TRUE	SEARO	cohort_view	2000-2030	580000 (440000-900000)
PAK	Pakistan	TRUE	EMRO	cohort_view	2000-2030	3300000 (2300000-4000000)
PHL	Philippines	FALSE	WPRO	cohort_view	2000-2030	2200000 (1200000-4000000)
PNG	Papua New Guinea	TRUE	WPRO	cohort_view	2000-2030	290000 (190000-460000)
PRK	Korea, Democratic People's Republic of	TRUE	SEARO	cohort_view	2000-2030	500000 (180000-930000)
PRY	Paraguay	FALSE	PAHO	cohort_view	2000-2030	36000 (7100-91000)
PSE	Palestine, State of	FALSE	PAHO	cohort_view	2000-2030	99000 (16000-250000)
RWA	Rwanda	TRUE	AFRO	cohort_view	2000-2030	610000 (440000-800000)
SDN	Sudan	TRUE	EMRO	cohort_view	2000-2030	1600000 (880000-2000000)
SEN	Senegal	TRUE	AFRO	cohort_view	2000-2030	1700000 (1000000-2400000)
SLB	Solomon Islands	TRUE	WPRO	cohort_view	2000-2030	28000 (12000-47000)
SLE	Sierra Leone	TRUE	AFRO	cohort_view	2000-2030	760000 (520000-1000000)
SLV	El Salvador	FALSE	PAHO	cohort_view	2000-2030	25000 (6600-51000)
SOM	Somalia	TRUE	EMRO	cohort_view	2000-2030	820000 (650000-1000000)
SSD	South Sudan	TRUE	AFRO	cohort_view	2000-2030	310000 (85000-610000)
STP	Sao Tome and Principe	TRUE	AFRO	cohort_view	2000-2030	9800 (4300-16000)
SWZ	Swaziland	FALSE	AFRO	cohort_view	2000-2030	35000 (14000-98000)
SYR	Syrian Arab Republic	FALSE	EMRO	cohort_view	2000-2030	590000 (53000-1400000)
TCD	Chad	TRUE	AFRO	cohort_view	2000-2030	950000 (710000-1300000)
TGO	Togo	TRUE	AFRO	cohort_view	2000-2030	550000 (250000-880000)
TJK	Tajikistan	TRUE	EURO	cohort_view	2000-2030	130000 (69000-370000)
TKM	Turkmenistan	FALSE	EURO	cohort_view	2000-2030	130000 (31000-210000)
TLS	Timor-Leste	TRUE	SEARO	cohort_view	2000-2030	43000 (27000-63000)
TON	Tonga	FALSE	WPRO	cohort_view	2000-2030	3400 (1500-5700)
TUN	Tunisia	FALSE	EMRO	cohort_view	2000-2030	80000 (25000-160000)
TUV	Tuvalu	FALSE	WPRO	cohort_view	2000-2030	180 (35-450)
TZA	Tanzania, United Republic of	TRUE	AFRO	cohort_view	2000-2030	2900000 (2000000-3800000)
UGA	Uganda	TRUE	AFRO	cohort_view	2000-2030	2500000 (1900000-3600000)
UKR	Ukraine	TRUE	EURO	cohort_view	2000-2030	170000 (36000-600000)
UZB	Uzbekistan	TRUE	EURO	cohort_view	2000-2030	690000 (180000-1300000)
VNM	Viet Nam	TRUE	WPRO	cohort_view	2000-2030	2000000 (1500000-2700000)
VUT	Vanuatu	FALSE	WPRO	cohort_view	2000-2030	7600 (2600-20000)
WSM	Samoa	FALSE	WPRO	cohort_view	2000-2030	3000 (1500-7300)
XK	Kosovo	FALSE	EURO	cohort_view	2000-2030	4400 (500-16000)
YEM	Yemen	TRUE	EMRO	cohort_view	2000-2030	630000 (470000-870000)
ZMB	Zambia	TRUE	AFRO	cohort_view	2000-2030	950000 (670000-1200000)
ZWE	Zimbabwe	TRUE	AFRO	cohort_view	2000-2030	1100000 (800000-1400000)

## Sheet: Page 1 j
country	country_name	gavi73	who_region	view	time	deaths_averted
AFG	Afghanistan	TRUE	EMRO	cohort_view	2000-2019	740000 (450000-960000)
AGO	Angola	TRUE	AFRO	cohort_view	2000-2019	570000 (460000-690000)
ALB	Albania	FALSE	EURO	cohort_view	2000-2019	2200 (1200-3600)
ARM	Armenia	TRUE	EURO	cohort_view	2000-2019	2100 (970-3500)
AZE	Azerbaijan	TRUE	EURO	cohort_view	2000-2019	9700 (5100-15000)
BDI	Burundi	TRUE	AFRO	cohort_view	2000-2019	280000 (210000-340000)
BEN	Benin	TRUE	AFRO	cohort_view	2000-2019	250000 (80000-430000)
BFA	Burkina Faso	TRUE	AFRO	cohort_view	2000-2019	560000 (350000-690000)
BGD	Bangladesh	TRUE	SEARO	cohort_view	2000-2019	960000 (640000-1100000)
BIH	Bosnia and Herzegovina	FALSE	EURO	cohort_view	2000-2019	990 (360-1800)
BLZ	Belize	FALSE	PAHO	cohort_view	2000-2019	810 (97-1900)
BOL	Bolivia, Plurinational State of	TRUE	PAHO	cohort_view	2000-2019	40000 (8800-77000)
BTN	Bhutan	TRUE	SEARO	cohort_view	2000-2019	2400 (1500-3000)
CAF	Central African Republic	TRUE	AFRO	cohort_view	2000-2019	100000 (84000-140000)
CHN	China	FALSE	WPRO	cohort_view	2000-2019	800000 (440000-1400000)
CIV	Cote d'Ivoire	TRUE	AFRO	cohort_view	2000-2019	670000 (530000-880000)
CMR	Cameroon	TRUE	AFRO	cohort_view	2000-2019	490000 (380000-590000)
COD	Congo, the Democratic Republic of the	TRUE	AFRO	cohort_view	2000-2019	2000000 (1700000-2600000)
COG	Congo	TRUE	AFRO	cohort_view	2000-2019	100000 (87000-140000)
COM	Comoros	TRUE	AFRO	cohort_view	2000-2019	15000 (11000-18000)
CPV	Cabo Verde	FALSE	AFRO	cohort_view	2000-2019	4300 (3000-6700)
CUB	Cuba	TRUE	PAHO	cohort_view	2000-2019	14000 (1300-31000)
DJI	Djibouti	TRUE	EMRO	cohort_view	2000-2019	8600 (7000-12000)
EGY	Egypt	FALSE	EMRO	cohort_view	2000-2019	250000 (100000-390000)
ERI	Eritrea	TRUE	AFRO	cohort_view	2000-2019	130000 (90000-160000)
ETH	Ethiopia	TRUE	AFRO	cohort_view	2000-2019	1800000 (1300000-2400000)
FJI	Fiji	FALSE	WPRO	cohort_view	2000-2019	2900 (2100-4400)
FSM	Micronesia, Federated States of	FALSE	WPRO	cohort_view	2000-2019	560 (270-1100)
GEO	Georgia	TRUE	EURO	cohort_view	2000-2019	2400 (1200-4200)
GHA	Ghana	TRUE	AFRO	cohort_view	2000-2019	700000 (510000-840000)
GIN	Guinea	TRUE	AFRO	cohort_view	2000-2019	410000 (280000-510000)
GMB	Gambia	TRUE	AFRO	cohort_view	2000-2019	81000 (58000-100000)
GNB	Guinea-Bissau	TRUE	AFRO	cohort_view	2000-2019	62000 (47000-73000)
GTM	Guatemala	FALSE	PAHO	cohort_view	2000-2019	49000 (10000-100000)
GUY	Guyana	TRUE	PAHO	cohort_view	2000-2019	1900 (420-4000)
HND	Honduras	TRUE	PAHO	cohort_view	2000-2019	43000 (5300-97000)
HTI	Haiti	TRUE	PAHO	cohort_view	2000-2019	63000 (5400-150000)
IDN	Indonesia	TRUE	SEARO	cohort_view	2000-2019	1900000 (1500000-2800000)
IND	India	TRUE	SEARO	cohort_view	2000-2019	5800000 (4200000-7100000)
IRQ	Iraq	FALSE	EMRO	cohort_view	2000-2019	170000 (110000-210000)
KEN	Kenya	TRUE	AFRO	cohort_view	2000-2019	830000 (710000-1100000)
KGZ	Kyrgyzstan	TRUE	EURO	cohort_view	2000-2019	8100 (4200-13000)
KHM	Cambodia	TRUE	WPRO	cohort_view	2000-2019	150000 (110000-210000)
KIR	Kiribati	TRUE	WPRO	cohort_view	2000-2019	600 (320-1000)
LAO	Lao People's Democratic Republic	TRUE	WPRO	cohort_view	2000-2019	90000 (73000-120000)
LBR	Liberia	TRUE	AFRO	cohort_view	2000-2019	150000 (120000-190000)
LKA	Sri Lanka	TRUE	SEARO	cohort_view	2000-2019	55000 (29000-69000)
LSO	Lesotho	TRUE	AFRO	cohort_view	2000-2019	41000 (19000-58000)
MAR	Morocco	FALSE	EMRO	cohort_view	2000-2019	78000 (22000-160000)
MDA	Moldova, Republic of	TRUE	EURO	cohort_view	2000-2019	1700 (900-2700)
MDG	Madagascar	TRUE	AFRO	cohort_view	2000-2019	440000 (370000-570000)
MHL	Marshall Islands	FALSE	WPRO	cohort_view	2000-2019	160 (110-240)
MLI	Mali	TRUE	AFRO	cohort_view	2000-2019	600000 (450000-710000)
MMR	Myanmar	TRUE	SEARO	cohort_view	2000-2019	690000 (270000-830000)
MNG	Mongolia	TRUE	WPRO	cohort_view	2000-2019	9600 (3800-14000)
MOZ	Mozambique	TRUE	AFRO	cohort_view	2000-2019	730000 (590000-940000)
MRT	Mauritania	TRUE	AFRO	cohort_view	2000-2019	120000 (92000-150000)
MWI	Malawi	TRUE	AFRO	cohort_view	2000-2019	260000 (220000-350000)
NER	Niger	TRUE	AFRO	cohort_view	2000-2019	600000 (450000-740000)
NGA	Nigeria	TRUE	AFRO	cohort_view	2000-2019	4200000 (3500000-5500000)
NIC	Nicaragua	TRUE	PAHO	cohort_view	2000-2019	29000 (4500-64000)
NPL	Nepal	TRUE	SEARO	cohort_view	2000-2019	260000 (210000-350000)
PAK	Pakistan	TRUE	EMRO	cohort_view	2000-2019	1400000 (1000000-1700000)
PHL	Philippines	FALSE	WPRO	cohort_view	2000-2019	360000 (270000-450000)
PNG	Papua New Guinea	TRUE	WPRO	cohort_view	2000-2019	84000 (57000-100000)
PRK	Korea, Democratic People's Republic of	TRUE	SEARO	cohort_view	2000-2019	110000 (7600-280000)
PRY	Paraguay	FALSE	PAHO	cohort_view	2000-2019	16000 (3000-34000)
PSE	Palestine, State of	FALSE	PAHO	cohort_view	2000-2019	7900 (300-19000)
RWA	Rwanda	TRUE	AFRO	cohort_view	2000-2019	280000 (220000-380000)
SDN	Sudan	TRUE	EMRO	cohort_view	2000-2019	710000 (420000-920000)
SEN	Senegal	TRUE	AFRO	cohort_view	2000-2019	450000 (290000-560000)
SLB	Solomon Islands	TRUE	WPRO	cohort_view	2000-2019	2400 (1600-3600)
SLE	Sierra Leone	TRUE	AFRO	cohort_view	2000-2019	250000 (200000-320000)
SLV	El Salvador	FALSE	PAHO	cohort_view	2000-2019	15000 (3000-32000)
SOM	Somalia	TRUE	EMRO	cohort_view	2000-2019	310000 (240000-430000)
SSD	South Sudan	TRUE	AFRO	cohort_view	2000-2019	85000 (1600-210000)
STP	Sao Tome and Principe	TRUE	AFRO	cohort_view	2000-2019	2700 (880-4600)
SWZ	Swaziland	FALSE	AFRO	cohort_view	2000-2019	4200 (2000-5500)
SYR	Syrian Arab Republic	FALSE	EMRO	cohort_view	2000-2019	22000 (9700-40000)
TCD	Chad	TRUE	AFRO	cohort_view	2000-2019	330000 (270000-420000)
TGO	Togo	TRUE	AFRO	cohort_view	2000-2019	150000 (45000-260000)
TJK	Tajikistan	TRUE	EURO	cohort_view	2000-2019	20000 (9300-34000)
TKM	Turkmenistan	FALSE	EURO	cohort_view	2000-2019	14000 (4500-28000)
TLS	Timor-Leste	TRUE	SEARO	cohort_view	2000-2019	13000 (11000-18000)
TON	Tonga	FALSE	WPRO	cohort_view	2000-2019	330 (230-510)
TUN	Tunisia	FALSE	EMRO	cohort_view	2000-2019	8300 (3600-15000)
TUV	Tuvalu	FALSE	WPRO	cohort_view	2000-2019	28 (9.3-56)
TZA	Tanzania, United Republic of	TRUE	AFRO	cohort_view	2000-2019	1100000 (880000-1400000)
UGA	Uganda	TRUE	AFRO	cohort_view	2000-2019	800000 (590000-1200000)
UKR	Ukraine	TRUE	EURO	cohort_view	2000-2019	13000 (7100-21000)
UZB	Uzbekistan	TRUE	EURO	cohort_view	2000-2019	39000 (25000-59000)
VNM	Viet Nam	TRUE	WPRO	cohort_view	2000-2019	600000 (340000-880000)
VUT	Vanuatu	FALSE	WPRO	cohort_view	2000-2019	490 (390-680)
WSM	Samoa	FALSE	WPRO	cohort_view	2000-2019	500 (380-710)
XK	Kosovo	FALSE	EURO	cohort_view	2000-2019	140 (-46-350)
YEM	Yemen	TRUE	EMRO	cohort_view	2000-2019	320000 (230000-460000)
ZMB	Zambia	TRUE	AFRO	cohort_view	2000-2019	420000 (340000-550000)
ZWE	Zimbabwe	TRUE	AFRO	cohort_view	2000-2019	460000 (360000-580000)

[truncated: 32 more sheets: Page 1 k, Page 1l, Page 2 a, Page 2 b, Page 2 c, Page 2 d, Page 2 e, Page 2 f, Page 2 g, Page 2 h, Page 2 i, Page 2 j, Page 2 k, Page 2 l, Page 3 a, Page 3 b, Page 3 c, Page 3 d, Page 3 e, Page 3 f …]
